# Supplementary material for: 2,6-Diamino-4-chloro­pyrimidine–benzoic acid (1/1)
Source: Acta Crystallogr Sect E Struct Rep Online. 2012 Nov 24;68(Pt 12):o3442–3. doi: 10.1107/S160053681204768X (PMC3589022; doi:10.1107/S160053681204768X)
Supplement: Supplementary file 1 [file e-68-o3442-sup1.cif]

##############################################################################
#                                                                            #
# This CIF contains the data in a paper accepted for publication in          #
# Acta Crystallographica Section E. It conforms to the requirements of       #
# Notes for Authors for Acta Crystallographica Section E, and has been       #
# peer reviewed under the auspices of the IUCr Commission on Journals.       #
#                                                                            #
# Full details of the Crystallographic Information File format               #
# are given in the paper "The Crystallographic Information File (CIF):       #
# a New Standard Archive File for Crystallography" by S. R. Hall, F. H.      #
# Allen and I. D. Brown [Acta Cryst. (1991), A47, 655-685].                  #
#                                                                            #
# The current version of the core CIF dictionary is obtainable from          #
# ftp://ftp.iucr.org/pub/cif_core.dic.                                       #
#                                                                            #
# Software is freely available for graphical display of the structure(s)     #
# in this CIF. For information consult the CIF software page                 #
# http://www.iucr.org/resources/cif/software.                                #
#                                                                            #
# This file may be used for bona fide research purposes within the           #
# scientific community so long as proper attribution is given to the journal # 
# article from which it was obtained.                                        #
#                                                                            #
##############################################################################
data_global
_audit_creation_method     'form.cif (version 2.0)'
_journal_data_validation_number     ?
_journal_date_recd_electronic     2012-11-12
_journal_date_accepted     2012-11-20
_journal_name_full     'Acta Crystallographica, Section E'
_journal_year     2012
_journal_volume     68
_journal_issue     12
_journal_page_first     o3442
_journal_page_last     o3443
_journal_paper_category     QO
_journal_paper_doi     10.1107/S160053681204768X
_journal_coeditor_code     IS5218
_publ_contact_author_name     'Ibrahim Abdul Razak'
_publ_contact_author_address
;
      School of Physics
      Universiti Sains Malaysia
      11800 USM, Penang
      Malaysia
;
_publ_contact_author_email     'arazaki@usm.my'
_publ_contact_author_fax     '604 6579150'
_publ_contact_author_phone     '604 6533438'
_publ_section_title
;
2,6-Diamino-4-chloropyrimidine--benzoic acid (1/1)
;
loop_
    _publ_author_name
    _publ_author_footnote
    _publ_author_address
    'Kaliyaperumal Thanigaimani' ?
;
School of Physics
Universiti Sains Malaysia
11800 USM, Penang
Malaysia
;
    'Nuridayanti Che Khalib' ?
;
School of Physics
Universiti Sains Malaysia
11800 USM, Penang
Malaysia
;
    'Suhana Arshad' ?
;
School of Physics
Universiti Sains Malaysia
11800 USM, Penang
Malaysia
;
    'Ibrahim Abdul Razak'
;
Thomson Reuters ResearcherID: A-5599-2009.
;
;
School of Physics
Universiti Sains Malaysia
11800 USM, Penang
Malaysia
;
data_I
_audit_creation_method     SHELXL-97
_chemical_name_systematic
;
2,6-Diamino-4-chloropyrimidine--benzoic acid (1/1)
;
_chemical_name_common     ?
_chemical_formula_moiety     'C4 H5 Cl N4, C7 H6 O2'
_chemical_formula_sum     'C11 H11 Cl N4 O2'
_chemical_formula_iupac     'C4 H5 Cl N4, C7 H6 O2'
_chemical_formula_weight     266.69
_chemical_melting_point     ?
_symmetry_cell_setting     monoclinic
_symmetry_space_group_name_H-M     'P 21/c'
_symmetry_space_group_name_Hall     '-P 2ybc'
loop_
    _symmetry_equiv_pos_as_xyz
    'x, y, z'
    '-x, y+1/2, -z+1/2'
    '-x, -y, -z'
    'x, -y-1/2, z-1/2'
_cell_length_a     8.7817(17)
_cell_length_b     5.7032(12)
_cell_length_c     24.026(4)
_cell_angle_alpha     90.00
_cell_angle_beta     95.493(4)
_cell_angle_gamma     90.00
_cell_volume     1197.8(4)
_cell_formula_units_Z     4
_cell_measurement_reflns_used     5646
_cell_measurement_theta_min     3.02
_cell_measurement_theta_max     29.99
_cell_measurement_temperature     100.0(10)
_exptl_crystal_description     'block'
_exptl_crystal_colour     'colourless'
_exptl_crystal_size_max     0.36
_exptl_crystal_size_mid     0.30
_exptl_crystal_size_min     0.16
_exptl_crystal_density_diffrn     1.479
_exptl_crystal_density_meas     ?
_exptl_crystal_density_method     'not measured'
_exptl_crystal_F_000     552
_exptl_absorpt_coefficient_mu     0.319
_exptl_absorpt_correction_type     multi-scan
_exptl_absorpt_process_details     '(<i>SADABS</i>; Bruker, 2009)'
_exptl_absorpt_correction_T_min     0.8952
_exptl_absorpt_correction_T_max     0.9505
_exptl_special_details
;
The crystal was placed in the cold stream of an Oxford Cryosystems Cobra
open-flow nitrogen cryostat (Cosier & Glazer, 1986) operating at 100.0 (1) K.
;
_diffrn_ambient_temperature     100.0(10)
_diffrn_radiation_type     MoK\a
_diffrn_radiation_wavelength     0.71073
_diffrn_radiation_source     'fine-focus sealed tube'
_diffrn_radiation_monochromator     graphite
_diffrn_measurement_device_type
;
Bruker SMART APEXII CCD area-detector
;
_diffrn_measurement_method     '\f and \w scans'
_diffrn_detector_area_resol_mean     ?
_diffrn_reflns_number     7539
_diffrn_reflns_av_R_equivalents     0.0519
_diffrn_reflns_av_sigmaI/netI     0.0477
_diffrn_reflns_theta_min     2.33
_diffrn_reflns_theta_max     24.99
_diffrn_reflns_theta_full     24.99
_diffrn_measured_fraction_theta_max     0.992
_diffrn_measured_fraction_theta_full     0.992
_diffrn_reflns_limit_h_min     -10
_diffrn_reflns_limit_h_max     10
_diffrn_reflns_limit_k_min     -6
_diffrn_reflns_limit_k_max     6
_diffrn_reflns_limit_l_min     -28
_diffrn_reflns_limit_l_max     28
_diffrn_standards_number     0
_diffrn_standards_interval_count     .
_diffrn_standards_interval_time     .
_diffrn_standards_decay_%     ?
_refine_special_details
;
Refinement of <i>F</i>^2^ against ALL reflections. The weighted <i>R</i>-factor
<i>wR</i> and goodness of fit <i>S</i> are based on <i>F</i>^2^, conventional
<i>R</i>-factors <i>R</i> are based on <i>F</i>, with <i>F</i> set to zero for
negative <i>F</i>^2^. The threshold expression of <i>F</i>^2^ >
\s(<i>F</i>^2^) is used only for calculating <i>R</i>-factors(gt) <i>etc</i>.
and is not relevant to the choice of reflections for refinement.
<i>R</i>-factors based on <i>F</i>^2^ are statistically about twice as large
as those based on <i>F</i>, and <i>R</i>- factors based on ALL data will be
even larger.
;
_reflns_number_total     2097
_reflns_number_gt     1891
_reflns_threshold_expression     I>2\s(I)
_refine_ls_structure_factor_coef     Fsqd
_refine_ls_matrix_type     full
_refine_ls_R_factor_all     0.0395
_refine_ls_R_factor_gt     0.0362
_refine_ls_wR_factor_gt     0.0980
_refine_ls_wR_factor_ref     0.1009
_refine_ls_goodness_of_fit_ref     1.085
_refine_ls_restrained_S_all     1.085
_refine_ls_number_reflns     2097
_refine_ls_number_parameters     183
_refine_ls_number_restraints     1
_refine_ls_hydrogen_treatment     mixed
_refine_ls_weighting_scheme     calc
_refine_ls_weighting_details
         'calc w=1/[\s^2^(Fo^2^)+(0.0471P)^2^+0.4196P] where P=(Fo^2^+2Fc^2^)/3'
_atom_sites_solution_hydrogens     geom
_atom_sites_solution_primary     direct
_atom_sites_solution_secondary     difmap
_refine_ls_shift/su_max     0.000
_refine_ls_shift/su_mean     0.000
_refine_diff_density_max     0.245
_refine_diff_density_min     -0.240
_refine_ls_extinction_method     none
_refine_ls_extinction_coef     ?
loop_
    _atom_type_symbol
    _atom_type_description
    _atom_type_scat_dispersion_real
    _atom_type_scat_dispersion_imag
    _atom_type_scat_source
    'C' 'C' 0.0033 0.0016
                         'International Tables Vol C Tables 4.2.6.8 and 6.1.1.4'
    'H' 'H' 0.0000 0.0000
                         'International Tables Vol C Tables 4.2.6.8 and 6.1.1.4'
    'N' 'N' 0.0061 0.0033
                         'International Tables Vol C Tables 4.2.6.8 and 6.1.1.4'
    'O' 'O' 0.0106 0.0060
                         'International Tables Vol C Tables 4.2.6.8 and 6.1.1.4'
    'Cl' 'Cl' 0.1484 0.1585
                         'International Tables Vol C Tables 4.2.6.8 and 6.1.1.4'
_computing_data_collection     'APEX2 (Bruker, 2009)'
_computing_cell_refinement     'SAINT (Bruker, 2009)'
_computing_data_reduction     'SAINT (Bruker, 2009)'
_computing_structure_solution     'SHELXTL (Sheldrick, 2008)'
_computing_structure_refinement     'SHELXTL (Sheldrick, 2008)'
_computing_molecular_graphics     'SHELXTL (Sheldrick, 2008)'
_computing_publication_material
;
SHELXTL (Sheldrick, 2008) and PLATON (Spek, 2009)
;
loop_
    _atom_site_type_symbol
    _atom_site_label
    _atom_site_fract_x
    _atom_site_fract_y
    _atom_site_fract_z
    _atom_site_U_iso_or_equiv
    _atom_site_adp_type
    _atom_site_calc_flag
    _atom_site_refinement_flags
    _atom_site_occupancy
    _atom_site_symmetry_multiplicity
    _atom_site_disorder_assembly
    _atom_site_disorder_group
    Cl Cl1 -0.05557(4) 0.64565(9) 0.367228(16) 0.03348(18) Uani d . 1 1 . .
    O O1 0.43197(13) 0.5175(2) 0.61239(5) 0.0312(3) Uani d D 1 1 . .
    O O2 0.52962(16) 0.1720(2) 0.59015(5) 0.0372(3) Uani d . 1 1 . .
    N N1 0.07033(15) 0.7543(3) 0.46563(5) 0.0274(4) Uani d . 1 1 . .
    N N2 0.27154(14) 0.5362(3) 0.51588(5) 0.0266(4) Uani d . 1 1 . .
    N N3 0.16941(19) 0.8669(3) 0.55310(6) 0.0313(4) Uani d . 1 1 . .
    N N4 0.37676(16) 0.2112(3) 0.47835(7) 0.0325(4) Uani d . 1 1 . .
    C C1 0.07703(17) 0.5991(3) 0.42471(7) 0.0272(4) Uani d . 1 1 . .
    C C2 0.17389(17) 0.4136(4) 0.42399(7) 0.0287(4) Uani d . 1 1 . .
    H H2A 0.1734 0.3108 0.3929 0.034 Uiso calc R 1 1 . .
    C C3 0.27541(17) 0.3846(3) 0.47284(7) 0.0272(4) Uani d . 1 1 . .
    C C4 0.17144(17) 0.7163(3) 0.51057(6) 0.0265(4) Uani d . 1 1 . .
    C C5 0.71603(19) 0.1587(3) 0.69200(7) 0.0264(4) Uani d . 1 1 . .
    H H5A 0.7220 0.0302 0.6672 0.032 Uiso calc R 1 1 . .
    C C6 0.80722(19) 0.1626(3) 0.74236(7) 0.0276(4) Uani d . 1 1 . .
    H H6A 0.8760 0.0372 0.7519 0.033 Uiso calc R 1 1 . .
    C C7 0.79790(17) 0.3497(3) 0.77877(7) 0.0251(4) Uani d . 1 1 . .
    H H7A 0.8608 0.3526 0.8132 0.030 Uiso calc R 1 1 . .
    C C8 0.69723(17) 0.5321(3) 0.76507(7) 0.0258(4) Uani d . 1 1 . .
    H H8A 0.6908 0.6594 0.7902 0.031 Uiso calc R 1 1 . .
    C C9 0.60544(17) 0.5293(3) 0.71455(7) 0.0241(4) Uani d . 1 1 . .
    H H9A 0.5361 0.6542 0.7052 0.029 Uiso calc R 1 1 . .
    C C10 0.61545(17) 0.3430(3) 0.67768(6) 0.0214(4) Uani d . 1 1 . .
    C C11 0.52134(18) 0.3366(3) 0.62273(7) 0.0249(4) Uani d . 1 1 . .
    H H2N3 0.233(3) 0.851(4) 0.5785(10) 0.039(6) Uiso d . 1 1 . .
    H H2N4 0.432(2) 0.196(4) 0.5105(10) 0.045(6) Uiso d . 1 1 . .
    H H1N4 0.388(2) 0.113(4) 0.4508(9) 0.033(5) Uiso d . 1 1 . .
    H H1N3 0.109(2) 0.983(4) 0.5499(9) 0.037(6) Uiso d . 1 1 . .
    H H1O1 0.386(3) 0.508(7) 0.5789(7) 0.113(13) Uiso d D 1 1 . .
loop_
    _atom_site_aniso_label
    _atom_site_aniso_U_11
    _atom_site_aniso_U_22
    _atom_site_aniso_U_33
    _atom_site_aniso_U_12
    _atom_site_aniso_U_13
    _atom_site_aniso_U_23
    Cl1 0.0286(3) 0.0508(4) 0.0183(2) -0.00328(18) -0.01233(16) 0.00310(18)
    O1 0.0260(6) 0.0437(8) 0.0220(6) 0.0042(6) -0.0080(5) 0.0035(6)
    O2 0.0521(8) 0.0321(8) 0.0240(6) -0.0019(6) -0.0147(6) -0.0010(6)
    N1 0.0230(6) 0.0382(9) 0.0190(7) -0.0093(6) -0.0076(5) 0.0077(7)
    N2 0.0203(6) 0.0395(9) 0.0183(7) -0.0085(6) -0.0059(5) 0.0068(6)
    N3 0.0318(8) 0.0370(10) 0.0217(8) -0.0044(7) -0.0144(6) 0.0040(7)
    N4 0.0262(7) 0.0503(11) 0.0195(7) -0.0020(7) -0.0058(6) 0.0009(7)
    C1 0.0202(7) 0.0439(11) 0.0159(8) -0.0113(7) -0.0071(6) 0.0080(7)
    C2 0.0218(8) 0.0457(12) 0.0177(8) -0.0074(8) -0.0032(6) 0.0029(8)
    C3 0.0178(7) 0.0447(12) 0.0181(8) -0.0098(7) -0.0029(6) 0.0071(7)
    C4 0.0214(7) 0.0387(11) 0.0178(8) -0.0124(7) -0.0062(6) 0.0083(7)
    C5 0.0325(9) 0.0257(10) 0.0201(8) 0.0009(7) -0.0015(7) -0.0003(7)
    C6 0.0283(8) 0.0292(10) 0.0244(8) 0.0070(7) -0.0030(7) 0.0050(7)
    C7 0.0220(8) 0.0322(10) 0.0196(8) -0.0019(7) -0.0053(6) 0.0024(7)
    C8 0.0249(8) 0.0268(10) 0.0244(8) -0.0006(7) -0.0038(6) -0.0034(7)
    C9 0.0199(7) 0.0248(10) 0.0267(8) 0.0005(7) -0.0027(6) 0.0028(7)
    C10 0.0192(7) 0.0263(9) 0.0181(8) -0.0046(6) -0.0014(6) 0.0039(6)
    C11 0.0243(8) 0.0291(10) 0.0205(8) -0.0063(7) -0.0023(6) 0.0043(7)
_geom_special_details
;
All e.s.d.'s (except the e.s.d. in the dihedral angle between two l.s. planes)
are estimated using the full covariance matrix. The cell e.s.d.'s are taken
into account individually in the estimation of e.s.d.'s in distances, angles
and torsion angles; correlations between e.s.d.'s in cell parameters are only
used when they are defined by crystal symmetry. An approximate (isotropic)
treatment of cell e.s.d.'s is used for estimating e.s.d.'s involving l.s.
planes.
;
loop_
    _geom_bond_atom_site_label_1
    _geom_bond_atom_site_label_2
    _geom_bond_site_symmetry_2
    _geom_bond_distance
    _geom_bond_publ_flag
    Cl1 C1 . 1.7395(15) ?
    O1 C11 . 1.306(2) ?
    O1 H1O1 . 0.866(10) ?
    O2 C11 . 1.229(2) ?
    N1 C1 . 1.328(2) ?
    N1 C4 . 1.348(2) ?
    N2 C4 . 1.350(2) ?
    N2 C3 . 1.351(2) ?
    N3 C4 . 1.336(2) ?
    N3 H2N3 . 0.79(2) ?
    N3 H1N3 . 0.85(2) ?
    N4 C3 . 1.328(3) ?
    N4 H2N4 . 0.88(2) ?
    N4 H1N4 . 0.88(2) ?
    C1 C2 . 1.358(3) ?
    C2 C3 . 1.414(2) ?
    C2 H2A . 0.9500 ?
    C5 C6 . 1.386(2) ?
    C5 C10 . 1.395(2) ?
    C5 H5A . 0.9500 ?
    C6 C7 . 1.387(3) ?
    C6 H6A . 0.9500 ?
    C7 C8 . 1.384(2) ?
    C7 H7A . 0.9500 ?
    C8 C9 . 1.392(2) ?
    C8 H8A . 0.9500 ?
    C9 C10 . 1.391(2) ?
    C9 H9A . 0.9500 ?
    C10 C11 . 1.490(2) ?
loop_
    _geom_angle_atom_site_label_1
    _geom_angle_atom_site_label_2
    _geom_angle_atom_site_label_3
    _geom_angle_site_symmetry_1
    _geom_angle_site_symmetry_3
    _geom_angle
    _geom_angle_publ_flag
    C11 O1 H1O1 . . 110(2) ?
    C1 N1 C4 . . 114.40(16) ?
    C4 N2 C3 . . 118.60(14) ?
    C4 N3 H2N3 . . 117.1(16) ?
    C4 N3 H1N3 . . 119.2(15) ?
    H2N3 N3 H1N3 . . 123(2) ?
    C3 N4 H2N4 . . 118.1(15) ?
    C3 N4 H1N4 . . 121.4(13) ?
    H2N4 N4 H1N4 . . 121(2) ?
    N1 C1 C2 . . 126.90(15) ?
    N1 C1 Cl1 . . 114.35(13) ?
    C2 C1 Cl1 . . 118.76(14) ?
    C1 C2 C3 . . 115.25(17) ?
    C1 C2 H2A . . 122.4 ?
    C3 C2 H2A . . 122.4 ?
    N4 C3 N2 . . 117.76(15) ?
    N4 C3 C2 . . 122.23(17) ?
    N2 C3 C2 . . 120.01(17) ?
    N3 C4 N1 . . 116.94(17) ?
    N3 C4 N2 . . 118.24(15) ?
    N1 C4 N2 . . 124.81(16) ?
    C6 C5 C10 . . 120.18(16) ?
    C6 C5 H5A . . 119.9 ?
    C10 C5 H5A . . 119.9 ?
    C5 C6 C7 . . 119.92(16) ?
    C5 C6 H6A . . 120.0 ?
    C7 C6 H6A . . 120.0 ?
    C8 C7 C6 . . 120.20(15) ?
    C8 C7 H7A . . 119.9 ?
    C6 C7 H7A . . 119.9 ?
    C7 C8 C9 . . 120.15(16) ?
    C7 C8 H8A . . 119.9 ?
    C9 C8 H8A . . 119.9 ?
    C10 C9 C8 . . 119.83(15) ?
    C10 C9 H9A . . 120.1 ?
    C8 C9 H9A . . 120.1 ?
    C9 C10 C5 . . 119.71(15) ?
    C9 C10 C11 . . 121.29(15) ?
    C5 C10 C11 . . 118.99(15) ?
    O2 C11 O1 . . 123.62(15) ?
    O2 C11 C10 . . 121.44(16) ?
    O1 C11 C10 . . 114.94(15) ?
loop_
    _geom_torsion_atom_site_label_1
    _geom_torsion_atom_site_label_2
    _geom_torsion_atom_site_label_3
    _geom_torsion_atom_site_label_4
    _geom_torsion_site_symmetry_1
    _geom_torsion_site_symmetry_2
    _geom_torsion_site_symmetry_3
    _geom_torsion_site_symmetry_4
    _geom_torsion
    _geom_torsion_publ_flag
    C4 N1 C1 C2 . . . . -0.5(2) ?
    C4 N1 C1 Cl1 . . . . 179.02(11) ?
    N1 C1 C2 C3 . . . . 1.1(3) ?
    Cl1 C1 C2 C3 . . . . -178.45(11) ?
    C4 N2 C3 N4 . . . . 178.65(15) ?
    C4 N2 C3 C2 . . . . -1.2(2) ?
    C1 C2 C3 N4 . . . . 179.98(15) ?
    C1 C2 C3 N2 . . . . -0.1(2) ?
    C1 N1 C4 N3 . . . . -179.82(14) ?
    C1 N1 C4 N2 . . . . -1.0(2) ?
    C3 N2 C4 N3 . . . . -179.31(15) ?
    C3 N2 C4 N1 . . . . 1.9(2) ?
    C10 C5 C6 C7 . . . . 0.3(3) ?
    C5 C6 C7 C8 . . . . 0.3(3) ?
    C6 C7 C8 C9 . . . . -0.4(2) ?
    C7 C8 C9 C10 . . . . -0.2(2) ?
    C8 C9 C10 C5 . . . . 0.9(2) ?
    C8 C9 C10 C11 . . . . -178.71(14) ?
    C6 C5 C10 C9 . . . . -0.9(2) ?
    C6 C5 C10 C11 . . . . 178.67(15) ?
    C9 C10 C11 O2 . . . . -179.79(15) ?
    C5 C10 C11 O2 . . . . 0.6(2) ?
    C9 C10 C11 O1 . . . . 0.5(2) ?
    C5 C10 C11 O1 . . . . -179.08(14) ?
loop_
    _geom_hbond_atom_site_label_D
    _geom_hbond_atom_site_label_H
    _geom_hbond_atom_site_label_A
    _geom_hbond_site_symmetry_A
    _geom_hbond_distance_DH
    _geom_hbond_distance_HA
    _geom_hbond_distance_DA
    _geom_hbond_angle_DHA
    _geom_hbond_publ_flag
    O1 H1O1 N2 . 0.867(18) 1.74(2) 2.5976(18) 168(3) yes
    N4 H2N4 O2 . 0.88(2) 2.03(2) 2.894(2) 171.2(18) yes
    N4 H1N4 O2 3_656 0.88(2) 2.07(2) 2.902(2) 158.2(19) yes
    N3 H1N3 N1 3_576 0.85(2) 2.18(2) 3.020(2) 171(2) yes
    C9 H9A Cg1 2_656 0.95 2.99 3.6557(19) 128 yes
_iucr_refine_instructions_details
;
TITL mo_kty51a_0m in P2(1)/c (100K)
CELL 0.71073   8.7817   5.7032  24.0257  90.000  95.493  90.000
ZERR    4.00   0.0017   0.0012   0.0044   0.000   0.004   0.000
LATT  1
SYMM -X, 0.5+Y, 0.5-Z
SFAC C H N O CL
UNIT 44 44 16 8 4
TEMP -173.000
SIZE 0.161 0.297 0.355
OMIT -4 50
L.S. 10
BOND $H
FMAP 2 2 60
PLAN 20
ACTA
CONF
DFIX 0.85 0.01 O1 H1O1
WGHT      0.0471      0.4196
FVAR       0.57724
CL1   5   -0.055568    0.645654    0.367228    11.00000    0.02856    0.05077 =
         0.01829    0.00310   -0.01233   -0.00328
O1    4    0.431970    0.517481    0.612389    11.00000    0.02597    0.04369 =
         0.02204    0.00345   -0.00798    0.00415
O2    4    0.529615    0.171964    0.590150    11.00000    0.05214    0.03208 =
         0.02397   -0.00099   -0.01466   -0.00189
N1    3    0.070328    0.754273    0.465634    11.00000    0.02295    0.03822 =
         0.01905    0.00775   -0.00758   -0.00933
N2    3    0.271537    0.536156    0.515876    11.00000    0.02033    0.03953 =
         0.01829    0.00681   -0.00594   -0.00852
N3    3    0.169411    0.866887    0.553102    11.00000    0.03180    0.03701 =
         0.02174    0.00402   -0.01441   -0.00435
N4    3    0.376761    0.211227    0.478351    11.00000    0.02619    0.05029 =
         0.01951    0.00095   -0.00580   -0.00203
C1    1    0.077031    0.599098    0.424712    11.00000    0.02018    0.04391 =
         0.01586    0.00802   -0.00712   -0.01128
C2    1    0.173888    0.413626    0.423991    11.00000    0.02176    0.04573 =
         0.01774    0.00294   -0.00317   -0.00743
AFIX  43
H2A   2    0.173444    0.310759    0.392875    11.00000   -1.20000
AFIX   0
C3    1    0.275410    0.384553    0.472839    11.00000    0.01785    0.04467 =
         0.01812    0.00710   -0.00286   -0.00976
C4    1    0.171438    0.716259    0.510574    11.00000    0.02140    0.03867 =
         0.01775    0.00831   -0.00624   -0.01237
C5    1    0.716034    0.158692    0.691998    11.00000    0.03251    0.02569 =
         0.02009   -0.00025   -0.00146    0.00087
AFIX  43
H5A   2    0.722044    0.030152    0.667155    11.00000   -1.20000
AFIX   0
C6    1    0.807223    0.162554    0.742359    11.00000    0.02827    0.02917 =
         0.02439    0.00505   -0.00302    0.00696
AFIX  43
H6A   2    0.876042    0.037221    0.751936    11.00000   -1.20000
AFIX   0
C7    1    0.797900    0.349662    0.778775    11.00000    0.02202    0.03222 =
         0.01959    0.00237   -0.00534   -0.00189
AFIX  43
H7A   2    0.860787    0.352625    0.813216    11.00000   -1.20000
AFIX   0
C8    1    0.697231    0.532061    0.765074    11.00000    0.02494    0.02677 =
         0.02437   -0.00339   -0.00379   -0.00060
AFIX  43
H8A   2    0.690794    0.659426    0.790224    11.00000   -1.20000
AFIX   0
C9    1    0.605444    0.529275    0.714546    11.00000    0.01989    0.02482 =
         0.02670    0.00281   -0.00268    0.00054
AFIX  43
H9A   2    0.536122    0.654249    0.705245    11.00000   -1.20000
AFIX   0
C10   1    0.615455    0.343000    0.677684    11.00000    0.01921    0.02631 =
         0.01811    0.00387   -0.00143   -0.00458
C11   1    0.521336    0.336605    0.622725    11.00000    0.02426    0.02909 =
         0.02051    0.00433   -0.00233   -0.00630
H2N3  2    0.232999    0.851120    0.578461    11.00000    0.03903
H2N4  2    0.432410    0.196315    0.510536    11.00000    0.04540
H1N4  2    0.387956    0.113004    0.450784    11.00000    0.03274
H1N3  2    0.109255    0.983232    0.549893    11.00000    0.03731
H1O1  2    0.386156    0.507710    0.578897    11.00000    0.11284
HKLF 4
REM  mo_kty51a_0m in P2(1)/c (100K)
REM R1 =  0.0362 for   1891 Fo > 4sig(Fo)  and  0.0395 for all   2097 data
REM    183 parameters refined using      1 restraints
END
REM Highest difference peak  0.245,  deepest hole -0.240,  1-sigma level  0.058
Q1    1  -0.1148  0.7285  0.3988  11.00000  0.05    0.24
Q2    1   0.1178  0.7273  0.4380  11.00000  0.05    0.21
Q3    1   0.1754  0.2235  0.3945  11.00000  0.05    0.20
Q4    1   0.4713  0.2042  0.5615  11.00000  0.05    0.20
Q5    1   0.3368  0.6177  0.6435  11.00000  0.05    0.20
Q6    1   0.0953  0.8201  0.4571  11.00000  0.05    0.19
Q7    1   0.2335  0.4180  0.4408  11.00000  0.05    0.19
Q8    1   0.0006  0.7884  0.4746  11.00000  0.05    0.19
Q9    1   0.5657  0.3331  0.6593  11.00000  0.05    0.19
Q10   1   0.2196  0.5950  0.5238  11.00000  0.05    0.18
Q11   1   0.4566  0.1543  0.5951  11.00000  0.05    0.18
Q12   1   0.8400  0.3090  0.7505  11.00000  0.05    0.18
Q13   1   0.3058  0.8364  0.5795  11.00000  0.05    0.17
Q14   1   0.6516  0.4601  0.6815  11.00000  0.05    0.17
Q15   1   0.3847  0.9248  0.6209  11.00000  0.05    0.17
Q16   1   0.0026  0.5419  0.3363  11.00000  0.05    0.17
Q17   1   0.9244  0.1197  0.7316  11.00000  0.05    0.17
Q18   1   0.3116  0.0821  0.5048  11.00000  0.05    0.17
Q19   1   0.3394  0.1097  0.5179  11.00000  0.05    0.17
Q20   1   0.0930  0.9211  0.4346  11.00000  0.05    0.17
;
