# Supplementary material for: 2,6-Diamino-4-chloro­pyrimidine–benzoic acid (1/1)
Source: Acta Crystallogr Sect E Struct Rep Online. 2012 Nov 24;68(Pt 12):o3442–3. doi: 10.1107/S160053681204768X (PMC3589022; doi:10.1107/S160053681204768X)
Supplement: Supplementary file 2 [file e-68-o3442-Isup2.hkl]

# 
# h,k,l, Fc-squared, Fo-squared, sigma(Fo-squared) and status flag 
# 
data_I
_shelx_title ' mo_kty51a_0m in P2(1)/c (100K)' 
_shelx_refln_list_code          4 
_shelx_F_calc_maximum      160.67 
_exptl_crystal_F_000       552.00 
_reflns_d_resolution_high  0.8412 
 
loop_ 
 _symmetry_equiv_pos_as_xyz 
 'x, y, z' 
 '-x, y+1/2, -z+1/2' 
 '-x, -y, -z' 
 'x, -y-1/2, z-1/2' 
 
_cell_length_a     8.7817 
_cell_length_b     5.7032 
_cell_length_c    24.0257 
_cell_angle_alpha  90.000 
_cell_angle_beta   95.493 
_cell_angle_gamma  90.000 
 
_shelx_F_squared_multiplier     1.000 
 
loop_ 
 _refln_index_h 
 _refln_index_k 
 _refln_index_l 
 _refln_F_squared_calc 
 _refln_F_squared_meas 
 _refln_F_squared_sigma 
 _refln_observed_status 
   1   0   0       14.51       16.03      1.36 o 
   2   0   0        5.26        6.32      0.70 o 
   3   0   0      519.64      445.94     33.70 o 
   4   0   0        3.45        4.28      0.74 o 
   5   0   0       13.35       19.09      1.37 o 
   6   0   0      414.28      392.00     22.87 o 
   7   0   0      185.13      185.72      6.50 o 
   8   0   0     1342.14     1276.07     43.93 o 
   9   0   0     2819.51     2545.74    284.97 o 
  10   0   0        0.33       -0.55      1.46 o 
   1   1   0     3224.74     3215.44    165.90 o 
   2   1   0     1312.19     1310.66     37.01 o 
   3   1   0      223.03      175.82      6.51 o 
   4   1   0     2850.36     2840.71     73.63 o 
   5   1   0       18.20       14.27      0.93 o 
   6   1   0      316.62      314.86     10.66 o 
   7   1   0       95.63      102.97      3.63 o 
   8   1   0      175.81      185.72      6.04 o 
   9   1   0       50.97       51.11      2.41 o 
  10   1   0       97.97       89.24      3.65 o 
   0   2   0      517.16      537.13     36.96 o 
   1   2   0      838.17      908.59     54.80 o 
   2   2   0      663.05      722.87     39.42 o 
   3   2   0      362.12      438.85     16.11 o 
   4   2   0        9.34       10.41      0.91 o 
   5   2   0       13.92       18.48      1.03 o 
   6   2   0      217.85      224.71      7.79 o 
   7   2   0      926.61      955.62     46.42 o 
   8   2   0       11.53       11.59      1.62 o 
   9   2   0       80.88       83.30      5.64 o 
   1   3   0       31.44       25.90      2.75 o 
   2   3   0      244.34      263.98     10.60 o 
   3   3   0       35.19       26.60      1.89 o 
   4   3   0      164.28      164.65      7.73 o 
   5   3   0       28.93       23.32      1.96 o 
   6   3   0       17.64       13.78      1.64 o 
   7   3   0      175.05      176.47      5.76 o 
   8   3   0       94.27       86.12      3.57 o 
   9   3   0        6.07        6.36      3.17 o 
   0   4   0      796.85      725.96     41.09 o 
   1   4   0      523.10      511.80     22.93 o 
   2   4   0        1.99        1.69      0.78 o 
   3   4   0      102.36      108.75      5.28 o 
   4   4   0      222.05      263.49     10.00 o 
   5   4   0        0.04        1.53      1.39 o 
   6   4   0       28.95       18.08      2.08 o 
   7   4   0      229.95      226.06      7.30 o 
   8   4   0       67.18       70.52      4.01 o 
   1   5   0      173.41      205.67     11.81 o 
   2   5   0      301.81      301.60     14.53 o 
   3   5   0      158.34      158.62      8.23 o 
   4   5   0      743.21      728.27     31.23 o 
   5   5   0      328.29      287.47     15.41 o 
   6   5   0        1.78        3.08      1.89 o 
   7   5   0        1.43        1.80      1.78 o 
   0   6   0      692.43      545.67     54.03 o 
   1   6   0      160.13      178.44      9.99 o 
   2   6   0       13.20       23.34      5.30 o 
   3   6   0        2.70        5.21      2.80 o 
   4   6   0       45.36       47.78      6.69 o 
 -10   1   1        0.25        1.83      0.95 o 
  -9   1   1      104.97      102.77      3.97 o 
  -8   1   1      103.81      103.12      3.86 o 
  -7   1   1      137.82      149.51      6.88 o 
  -6   1   1      614.61      639.92     18.24 o 
  -5   1   1      488.31      504.16     13.01 o 
  -4   1   1      476.27      485.92     12.45 o 
  -2   1   1      582.28      471.99     14.49 o 
  -1   1   1      184.43      168.13      7.87 o 
   0   1   1     7736.39     6981.72    295.87 o 
   1   1   1     1194.55     1225.45     47.97 o 
   2   1   1       92.94      118.42      6.34 o 
   3   1   1        5.38        8.50      1.03 o 
   4   1   1        9.43        9.97      0.96 o 
   5   1   1     1257.59     1269.92     34.16 o 
   7   1   1       31.50       31.57      1.90 o 
   8   1   1      110.34      108.77      4.19 o 
   9   1   1      347.75      338.01     10.07 o 
  10   1   1       94.55       93.83      5.12 o 
  -9   2   1       69.57       68.95      3.55 o 
  -8   2   1      285.67      312.98     12.89 o 
  -7   2   1     2023.20     1920.62     58.68 o 
  -6   2   1      176.53      181.45      5.87 o 
  -5   2   1       36.87       30.17      1.36 o 
  -4   2   1      177.86      178.24      5.44 o 
  -3   2   1      186.06      219.74      9.36 o 
  -2   2   1        0.07       -0.58      0.29 o 
  -1   2   1      113.06      106.61      4.81 o 
   0   2   1      335.75      296.54     14.76 o 
   1   2   1     4802.97     4835.88    190.79 o 
   2   2   1     5811.87     5784.23    310.61 o 
   3   2   1       13.62        5.77      0.97 o 
   4   2   1       18.64       38.64      1.95 o 
   5   2   1      377.64      439.59     10.89 o 
   6   2   1       38.04       37.52      2.02 o 
   7   2   1       14.25       16.13      1.47 o 
   8   2   1       61.23       62.71      2.79 o 
   9   2   1       86.45       98.76      3.51 o 
  -9   3   1      142.75      135.26      5.97 o 
  -8   3   1        3.64        2.36      1.10 o 
  -7   3   1       54.26       56.70      4.95 o 
  -6   3   1       17.23       22.04      3.19 o 
  -5   3   1       18.95       20.86      1.82 o 
  -4   3   1      986.91     1086.54     54.27 o 
  -3   3   1      231.93      189.37      7.16 o 
  -2   3   1      401.07      401.68     19.52 o 
  -1   3   1     2441.51     2472.06    102.20 o 
   0   3   1      195.36      219.40     10.18 o 
   1   3   1      776.21      755.57     30.73 o 
   2   3   1       13.00       18.35      1.52 o 
   3   3   1       66.17       82.94      4.27 o 
   4   3   1      798.44      859.65     29.12 o 
   5   3   1      437.12      439.91     14.75 o 
   6   3   1       37.94       44.39      2.47 o 
   7   3   1      558.33      551.52     16.86 o 
   8   3   1      257.43      261.55     10.68 o 
   9   3   1       12.61       13.97      2.34 o 
  -8   4   1        0.70       -1.62      1.21 o 
  -7   4   1       30.12       31.94      3.03 o 
  -6   4   1        4.46        3.38      2.65 o 
  -5   4   1      216.14      215.31     11.40 o 
  -4   4   1      415.12      482.36     17.02 o 
  -3   4   1       29.25       28.88      2.16 o 
  -2   4   1        0.01       -0.16      0.62 o 
  -1   4   1       14.01       11.70      1.81 o 
   0   4   1      344.47      345.58     14.19 o 
   1   4   1        0.10       -0.34      0.72 o 
   2   4   1      128.37      134.34      5.69 o 
   3   4   1      105.29       92.66      6.85 o 
   4   4   1       35.54       38.20      3.42 o 
   5   4   1      650.57      627.55     23.80 o 
   6   4   1       98.20       92.46      5.00 o 
   7   4   1        2.72        0.02      1.28 o 
   8   4   1        7.55       12.51      2.10 o 
  -7   5   1       63.12       66.09      6.73 o 
  -6   5   1        1.41        1.19      1.45 o 
  -5   5   1       37.63       24.11      5.67 o 
  -4   5   1       61.42       78.44      5.33 o 
  -3   5   1       40.37       33.33      3.56 o 
  -2   5   1        6.59        8.92      2.66 o 
  -1   5   1        0.10        2.08      1.55 o 
   0   5   1       30.22       22.44      3.16 o 
   1   5   1       31.23       27.41      5.00 o 
   2   5   1       70.22       78.82      6.69 o 
   3   5   1       32.50       34.42      3.31 o 
   5   5   1       10.05        7.29      5.78 o 
   6   5   1       30.54       35.88      7.84 o 
  -4   6   1        1.74        3.06      7.73 o 
  -3   6   1       27.89       21.76      4.33 o 
  -2   6   1        1.49        2.75      2.07 o 
  -1   6   1      174.36      180.44      8.94 o 
   0   6   1      296.09      277.24     23.25 o 
   1   6   1      200.14      168.37     10.55 o 
   2   6   1       39.41       54.01      5.20 o 
   3   6   1        0.66        5.62      2.76 o 
   4   6   1        6.76        9.96      6.74 o 
 -10   0   2        0.08        0.71      1.44 o 
  -9   0   2      412.15      392.16     18.23 o 
  -8   0   2      192.94      185.82      9.80 o 
  -7   0   2      369.83      410.39     15.24 o 
  -6   0   2      215.01      240.08     10.44 o 
  -5   0   2       65.67       43.97      5.09 o 
  -4   0   2      278.78      284.38     10.54 o 
  -3   0   2       50.75       66.36      2.62 o 
  -2   0   2     4296.14     3153.68    152.55 o 
  -1   0   2      263.90      154.86      9.09 o 
   1   0   2     1739.57     1770.93     78.16 o 
   2   0   2      967.17      867.96     46.68 o 
   3   0   2     1404.86     1301.62     59.34 o 
   4   0   2      619.16      611.08     21.25 o 
   5   0   2     1409.52     1416.38     75.60 o 
   6   0   2      743.23      796.87     39.19 o 
   7   0   2      162.11      159.64      5.76 o 
   8   0   2      111.61      108.94      4.90 o 
   9   0   2       80.93       82.38      5.60 o 
  10   0   2     1129.03     1105.97     67.58 o 
 -10   1   2       65.99       61.49      3.36 o 
  -9   1   2      233.79      224.25      7.18 o 
  -8   1   2      146.15      148.21      5.04 o 
  -7   1   2      105.61      105.95      3.49 o 
  -6   1   2      787.70      815.81     28.87 o 
  -5   1   2      308.74      321.37      9.06 o 
  -4   1   2     1324.09     1497.12     45.09 o 
  -3   1   2     2570.80     1860.34    107.42 o 
  -2   1   2    17204.58    19373.99    771.41 o 
  -1   1   2      376.95      367.43     39.54 o 
   0   1   2     6613.34     6064.02    422.15 o 
   1   1   2     1007.90     1067.01     36.18 o 
   2   1   2     1030.33     1031.42     29.72 o 
   3   1   2       15.84       16.51      0.90 o 
   4   1   2       60.93       51.70      2.09 o 
   5   1   2     1944.23     1878.83     82.95 o 
   6   1   2       50.64       52.87      2.81 o 
   7   1   2     1335.70     1312.65     32.69 o 
   8   1   2       88.94       90.81      3.28 o 
   9   1   2      193.76      182.38      6.01 o 
  10   1   2       46.30       49.24      3.03 o 
  -9   2   2       57.86       59.34      4.86 o 
  -8   2   2        0.39       -0.44      0.86 o 
  -7   2   2       59.16       55.57      2.77 o 
  -6   2   2      357.63      412.63     14.17 o 
  -5   2   2       77.51       88.63      2.75 o 
  -4   2   2       72.67       95.85      3.76 o 
  -3   2   2       44.67       35.35      7.22 o 
  -2   2   2     3249.44     3329.48    377.65 o 
  -1   2   2      367.25      366.24     16.55 o 
   0   2   2      887.35      874.58     29.88 o 
   1   2   2       14.93       16.51      1.46 o 
   2   2   2      135.30      129.33      6.34 o 
   3   2   2      578.65      627.26     28.79 o 
   4   2   2     1583.80     1737.54     81.05 o 
   5   2   2      246.89      259.71      7.36 o 
   6   2   2      143.04      145.83      5.94 o 
   7   2   2       39.92       40.16      2.90 o 
   8   2   2       36.43       37.74      1.96 o 
   9   2   2       12.92       13.76      1.39 o 
  -9   3   2        0.11       -1.43      1.13 o 
  -8   3   2        0.58       -0.56      0.90 o 
  -7   3   2      265.18      266.39      8.25 o 
  -6   3   2       35.11       33.35      1.96 o 
  -5   3   2       84.72       92.39      4.09 o 
  -4   3   2       34.83       29.46      5.61 o 
  -3   3   2      435.72      433.65     15.13 o 
  -2   3   2       97.18      114.14      8.51 o 
  -1   3   2      155.57      138.95      7.27 o 
   0   3   2       15.90       23.67      2.32 o 
   1   3   2      136.52      129.84     13.92 o 
   2   3   2     1247.78     1339.31     46.64 o 
   3   3   2      159.03      162.81      7.62 o 
   4   3   2       11.06       16.84      1.96 o 
   5   3   2       26.53       26.46      4.60 o 
   6   3   2       30.77       36.94      2.61 o 
   7   3   2        7.07        8.66      1.62 o 
   8   3   2        2.77        2.40      1.55 o 
   9   3   2       20.82       24.83      2.87 o 
  -8   4   2       17.83       15.98      2.21 o 
  -7   4   2      180.80      177.02      7.13 o 
  -6   4   2      470.25      458.76     20.34 o 
  -5   4   2        2.63        1.06      1.36 o 
  -4   4   2      328.40      373.92     13.81 o 
  -3   4   2       59.74       67.36      4.34 o 
  -2   4   2      565.65      545.42     21.07 o 
  -1   4   2       68.14       73.61      5.82 o 
   0   4   2      125.71      124.06      6.06 o 
   1   4   2       21.93       19.20      2.28 o 
   2   4   2      577.36      587.79     21.34 o 
   3   4   2       41.72       31.85      6.54 o 
   4   4   2      332.27      314.74     14.52 o 
   5   4   2       76.42       50.35      4.56 o 
   6   4   2      258.02      268.56     10.53 o 
   7   4   2        5.56       -0.61      1.29 o 
   8   4   2        0.23       -0.23      1.23 o 
  -7   5   2        1.61        0.48      1.51 o 
  -6   5   2       35.09       40.90      3.53 o 
  -5   5   2       45.94       41.27      4.36 o 
  -4   5   2        0.77       -0.21      1.31 o 
  -3   5   2      113.96      106.68      6.23 o 
  -2   5   2      539.78      533.36     24.21 o 
  -1   5   2      770.68      816.26     35.47 o 
   0   5   2      867.91      846.97     33.96 o 
   1   5   2      307.49      297.90     12.97 o 
   2   5   2      249.11      259.25     12.79 o 
   3   5   2        2.75        1.25      1.94 o 
   4   5   2       80.84       66.03      5.88 o 
   5   5   2        1.42        0.71      3.54 o 
   6   5   2       18.96       25.74      3.68 o 
  -4   6   2       94.12       85.68      8.36 o 
  -3   6   2       25.83       28.59      9.31 o 
  -2   6   2      407.31      392.53     30.88 o 
  -1   6   2        7.15       12.40      2.29 o 
   0   6   2      317.01      302.38     13.42 o 
   1   6   2       61.82       73.65     10.88 o 
   2   6   2       36.86       46.41      7.12 o 
   3   6   2       33.46       50.21     10.34 o 
   4   6   2       16.03       13.13      6.89 o 
 -10   1   3      210.42      207.06     14.86 o 
  -9   1   3        2.09        1.06      0.81 o 
  -8   1   3      115.07      119.34      4.25 o 
  -7   1   3      230.66      237.35      6.44 o 
  -6   1   3       46.89       45.05      1.96 o 
  -5   1   3        0.31        1.84      0.46 o 
  -4   1   3     1550.92     1472.24     53.25 o 
  -3   1   3     1180.30     1079.26     32.77 o 
  -2   1   3    23878.95    22764.39   1139.87 o 
  -1   1   3      239.08      233.38      9.03 o 
   0   1   3      379.48      371.49     21.35 o 
   1   1   3        2.86        6.36      0.89 o 
   2   1   3      134.85      130.46      4.07 o 
   3   1   3      920.04      954.34     23.08 o 
   4   1   3      676.95      703.20     18.49 o 
   5   1   3     2644.07     2635.39     58.74 o 
   6   1   3        8.86        8.32      1.10 o 
   7   1   3      304.71      299.68      8.22 o 
   8   1   3        1.04       -0.45      0.68 o 
   9   1   3       32.25       33.28      2.30 o 
  10   1   3       12.24       13.77      1.56 o 
  -9   2   3      236.11      253.40      8.72 o 
  -8   2   3       59.39       63.02      3.26 o 
  -7   2   3       21.32       20.59      1.69 o 
  -6   2   3      112.84      115.67      3.70 o 
  -5   2   3      168.76      151.43      4.36 o 
  -4   2   3      245.32      257.72      7.26 o 
  -3   2   3     1162.46     1240.95     41.30 o 
  -2   2   3     1415.90     1300.28     51.84 o 
  -1   2   3     3640.72     3624.33    158.93 o 
   0   2   3     1611.60     1528.86     59.90 o 
   1   2   3      376.07      396.38     21.98 o 
   2   2   3      113.52      134.25      5.65 o 
   3   2   3       23.02       45.09      2.22 o 
   4   2   3     1177.19     1245.97     28.27 o 
   5   2   3      957.31      980.40     25.45 o 
   6   2   3      700.33      682.23     18.23 o 
   7   2   3      507.74      502.29     12.73 o 
   8   2   3      199.42      210.45      5.98 o 
   9   2   3       67.29       74.91      3.02 o 
  -9   3   3      420.87      409.62     13.44 o 
  -8   3   3       95.37       85.82      3.56 o 
  -7   3   3      300.33      312.50      9.15 o 
  -6   3   3      329.80      348.03     13.97 o 
  -5   3   3      144.14      152.06      6.23 o 
  -4   3   3      266.79      234.02     34.99 o 
  -3   3   3        0.54        0.55      0.76 o 
  -2   3   3       61.69       56.97      4.05 o 
  -1   3   3     1129.34     1208.45     44.83 o 
   0   3   3      628.55      631.05     27.03 o 
   1   3   3       91.18      145.56      9.32 o 
   2   3   3     1512.41     1616.54     55.28 o 
   3   3   3     1111.07     1121.77     32.95 o 
   4   3   3      173.11      181.16      7.00 o 
   5   3   3       17.49       16.27      2.34 o 
   6   3   3      108.35      101.26      4.37 o 
   7   3   3      187.47      186.03      6.88 o 
   8   3   3       53.70       56.22      4.01 o 
   9   3   3       29.61       27.42      3.04 o 
  -8   4   3        3.72        4.70      1.73 o 
  -7   4   3       73.64       61.72      5.01 o 
  -6   4   3       24.20       14.34      2.26 o 
  -5   4   3       44.45       49.27      3.70 o 
  -4   4   3       24.22       22.54      2.26 o 
  -3   4   3        0.04       -0.13      0.82 o 
  -2   4   3       27.18       35.26      2.47 o 
  -1   4   3      342.49      351.17     18.27 o 
   0   4   3       22.86       24.92      2.54 o 
   1   4   3        0.40        0.71      0.84 o 
   2   4   3      218.73      256.04     13.26 o 
   3   4   3       38.89       37.88      3.18 o 
   4   4   3        0.16       -0.32      0.99 o 
   5   4   3        7.79        7.75      2.03 o 
   6   4   3        6.98       13.09      2.22 o 
   7   4   3       68.40       61.99      4.26 o 
   8   4   3       24.21       19.38      2.29 o 
  -7   5   3        7.78        5.13      1.98 o 
  -6   5   3       24.63       27.82      8.77 o 
  -5   5   3        1.25        0.07      1.48 o 
  -4   5   3        1.48        2.74      1.60 o 
  -3   5   3        9.62       12.23      2.88 o 
  -2   5   3       81.15       67.32      4.70 o 
  -1   5   3      503.27      525.04     21.73 o 
   0   5   3       13.55       12.56      2.05 o 
   1   5   3       12.23       13.68      2.69 o 
   2   5   3        3.42        2.33      2.66 o 
   3   5   3      138.52      129.98     10.05 o 
   4   5   3       53.59       53.01      7.33 o 
   5   5   3       23.38       16.95      2.96 o 
   6   5   3       71.44       75.59      5.84 o 
  -4   6   3      106.44      123.64     10.46 o 
  -3   6   3        0.17        3.27      2.40 o 
  -2   6   3      172.19      211.76     17.18 o 
  -1   6   3        0.16        1.96      1.41 o 
   0   6   3       11.53       16.19      2.69 o 
   1   6   3      202.56      204.14     18.69 o 
   2   6   3        1.76        6.71      2.79 o 
   3   6   3       86.34       60.64      8.39 o 
   4   6   3       18.82       31.84      9.14 o 
 -10   0   4      625.74      579.21     26.13 o 
  -9   0   4        0.57        0.65      1.45 o 
  -8   0   4      934.15      984.20     44.87 o 
  -7   0   4        3.04        3.16      1.10 o 
  -6   0   4       37.51       34.47      2.87 o 
  -5   0   4       26.60       39.18      2.06 o 
  -4   0   4     2141.26     1916.48     76.73 o 
  -3   0   4      142.53      129.18      4.59 o 
  -1   0   4        7.50        7.98      1.53 o 
   0   0   4     1061.23     1108.86     65.36 o 
   1   0   4       16.03       14.32      1.34 o 
   2   0   4    10375.73     9553.81    337.40 o 
   3   0   4     1190.20     1332.86     46.98 o 
   4   0   4      121.88      128.68      4.49 o 
   5   0   4     1377.98     1458.82     44.27 o 
   6   0   4      394.35      388.96     13.04 o 
   7   0   4     1122.19     1095.09     33.91 o 
   8   0   4        7.89       11.90      1.57 o 
   9   0   4       58.22       52.14      7.90 o 
  10   0   4      285.66      294.75     22.64 o 
 -10   1   4        5.81        6.47      1.54 o 
  -9   1   4        0.45        0.29      0.70 o 
  -8   1   4        8.31        7.80      1.32 o 
  -7   1   4       42.81       43.20      2.03 o 
  -6   1   4      530.48      534.76     16.09 o 
  -5   1   4       36.65       48.73      2.13 o 
  -4   1   4      953.15      955.29     42.86 o 
  -3   1   4      251.52      247.58      9.24 o 
  -2   1   4    25815.74    30011.74   2696.77 o 
  -1   1   4     1876.55     1773.66     67.24 o 
   0   1   4     1546.27     1508.45     98.66 o 
   1   1   4      695.58      704.90     23.84 o 
   2   1   4     2048.03     1974.32     37.81 o 
   3   1   4      395.76      388.78      8.28 o 
   4   1   4       21.55       14.86      1.12 o 
   5   1   4      893.96      941.07     21.21 o 
   6   1   4     1818.78     1971.41     61.34 o 
   7   1   4     1331.87     1382.92     34.33 o 
   8   1   4      190.56      201.39      8.73 o 
   9   1   4      866.65      871.14     26.72 o 
  10   1   4       10.07        9.77      1.40 o 
  -9   2   4       22.63       22.45      2.80 o 
  -8   2   4       36.95       33.49      2.51 o 
  -7   2   4        8.67        8.90      1.28 o 
  -6   2   4        8.95       12.41      1.84 o 
  -5   2   4      176.64      194.41     10.30 o 
  -4   2   4      594.78      669.91     23.27 o 
  -3   2   4     2046.78     1912.13     61.02 o 
  -2   2   4      393.22      452.15     13.33 o 
  -1   2   4        3.44        1.40      0.54 o 
   0   2   4       43.08       34.72      3.12 o 
   1   2   4      187.87      209.74     11.90 o 
   2   2   4       54.70       59.69      2.69 o 
   3   2   4       38.53       27.97      1.61 o 
   4   2   4      591.59      582.29     15.58 o 
   5   2   4     1704.22     1844.55     62.39 o 
   6   2   4       42.90       48.42      2.67 o 
   7   2   4       52.06       52.25      2.89 o 
   8   2   4      119.86      109.92      3.98 o 
   9   2   4       42.71       43.32      2.49 o 
  -9   3   4      178.28      167.35      8.95 o 
  -8   3   4       19.04       19.91      2.30 o 
  -7   3   4       32.02       27.16      1.97 o 
  -6   3   4       60.92       68.69      3.15 o 
  -5   3   4       30.89       35.39      3.00 o 
  -4   3   4       37.29       40.39      8.74 o 
  -3   3   4       21.04       29.08      3.10 o 
  -2   3   4      131.34      113.44      4.00 o 
  -1   3   4      116.11      129.60      5.14 o 
   0   3   4      522.48      541.06     23.60 o 
   1   3   4       27.78       21.21      2.67 o 
   2   3   4       71.09      113.54      5.62 o 
   3   3   4       40.57       51.67      2.81 o 
   4   3   4       91.89       93.10      5.17 o 
   5   3   4        0.84        0.16      0.94 o 
   6   3   4      235.85      227.00      7.89 o 
   7   3   4       60.52       57.36      4.73 o 
   8   3   4       40.04       37.60      6.41 o 
   9   3   4        0.02        2.04      1.55 o 
  -8   4   4       18.11       18.80      2.25 o 
  -7   4   4       94.04      106.79      8.71 o 
  -6   4   4        4.00        2.68      1.28 o 
  -5   4   4       12.93       13.78      2.01 o 
  -4   4   4       19.65       22.74      4.87 o 
  -3   4   4      290.37      306.53     21.23 o 
  -2   4   4      420.65      379.43     15.02 o 
  -1   4   4      302.85      282.01     11.44 o 
   0   4   4      844.18      849.62     37.31 o 
   1   4   4      251.34      233.87     11.31 o 
   2   4   4      377.01      396.51     17.97 o 
   3   4   4      139.00      141.37      7.38 o 
   4   4   4        0.90       -0.26      1.11 o 
   5   4   4      477.77      477.50     17.10 o 
   6   4   4       12.70       15.63      1.98 o 
   7   4   4      178.62      182.57      8.66 o 
   8   4   4       11.58       14.72      2.08 o 
  -7   5   4       50.01       56.80      4.22 o 
  -6   5   4      504.19      484.05     21.34 o 
  -5   5   4        6.62        7.91      1.76 o 
  -4   5   4      160.21      154.58      8.68 o 
  -3   5   4        4.84        7.82      2.89 o 
  -2   5   4       54.28       59.29      3.46 o 
  -1   5   4       25.88       23.20      5.33 o 
   0   5   4      114.39      114.97      6.07 o 
   1   5   4      212.47      211.44      9.58 o 
   2   5   4       31.49       29.96      8.34 o 
   3   5   4      295.20      283.99     39.91 o 
   4   5   4        4.19        3.96      1.72 o 
   5   5   4       41.46       38.17      6.60 o 
   6   5   4      108.76       96.10      6.65 o 
  -4   6   4        0.11        1.33      2.28 o 
  -3   6   4        6.49       10.47      3.59 o 
  -2   6   4      342.97      352.75     15.30 o 
  -1   6   4      130.14      125.73      6.84 o 
   0   6   4       87.42       61.59      5.38 o 
   1   6   4       54.77       48.39      6.64 o 
   2   6   4      279.75      257.52     27.79 o 
   3   6   4       19.67       17.53      8.49 o 
   4   6   4       29.90       27.69      7.62 o 
 -10   1   5       39.57       31.98      2.83 o 
  -9   1   5       25.60       24.52      1.72 o 
  -8   1   5      157.19      157.72      7.17 o 
  -7   1   5       45.51       40.51      1.96 o 
  -6   1   5       31.59       39.11      2.20 o 
  -5   1   5      209.08      212.71      5.64 o 
  -4   1   5      235.14      208.00     11.37 o 
  -3   1   5       68.38       63.81      5.63 o 
  -2   1   5     2348.28     2211.69     86.59 o 
  -1   1   5     5740.65     5713.63    282.26 o 
   0   1   5     1513.19     1308.16     42.49 o 
   1   1   5      449.41      402.62     13.31 o 
   2   1   5       50.37       55.38      1.41 o 
   3   1   5      697.59      709.49     17.52 o 
   4   1   5      583.05      553.63     12.43 o 
   5   1   5      209.47      235.91      6.49 o 
   6   1   5       36.77       31.80      1.75 o 
   7   1   5      452.65      490.23     13.63 o 
   8   1   5     1286.05     1312.16     32.74 o 
   9   1   5      241.59      225.18      8.12 o 
  -9   2   5      476.57      468.59     15.01 o 
  -8   2   5      173.25      190.22      7.18 o 
  -7   2   5      199.00      206.73      6.57 o 
  -6   2   5      404.90      424.98     15.45 o 
  -5   2   5       24.82       17.22      1.34 o 
  -4   2   5      299.16      282.33     12.22 o 
  -3   2   5       79.08       85.89      5.08 o 
  -2   2   5      342.82      398.03     23.60 o 
  -1   2   5       13.74        9.26      0.91 o 
   0   2   5     2746.61     2913.82    114.26 o 
   1   2   5      127.78      120.30     10.77 o 
   2   2   5      600.82      533.88     18.85 o 
   3   2   5     1533.05     1597.55     37.59 o 
   4   2   5      377.54      374.81     11.27 o 
   5   2   5       99.04      112.06      3.35 o 
   6   2   5       63.00       68.27      2.47 o 
   7   2   5        0.46        0.32      0.61 o 
   8   2   5       11.64       14.13      1.30 o 
   9   2   5      128.66      128.75      4.82 o 
  -9   3   5      146.25      164.72      6.71 o 
  -8   3   5       20.31       22.05      4.21 o 
  -7   3   5       21.68       21.02      1.75 o 
  -6   3   5        5.04        5.79      1.32 o 
  -5   3   5      155.06      160.45      5.60 o 
  -4   3   5      978.78      968.14     55.75 o 
  -3   3   5      197.68      215.48     13.17 o 
  -2   3   5      571.17      624.62     22.68 o 
  -1   3   5      972.97      991.92     29.12 o 
   0   3   5      317.23      344.61     19.55 o 
   1   3   5      654.73      705.74     46.10 o 
   2   3   5     2432.05     2526.66     86.11 o 
   3   3   5      324.36      378.05     11.79 o 
   4   3   5      441.04      465.05     16.13 o 
   5   3   5      404.84      375.06     12.18 o 
   6   3   5      275.94      269.97      9.05 o 
   7   3   5      403.68      432.04     15.67 o 
   8   3   5       69.68       77.96      8.91 o 
  -8   4   5       16.64       18.73      2.26 o 
  -7   4   5       34.00       29.49      3.77 o 
  -6   4   5      161.35      170.45      7.18 o 
  -5   4   5        3.81        2.01      1.39 o 
  -4   4   5       38.47       32.85      4.48 o 
  -3   4   5     1026.54     1010.53     34.15 o 
  -2   4   5      802.67      766.05     29.26 o 
  -1   4   5       21.04       18.82      2.59 o 
   0   4   5       57.09       58.41      4.06 o 
   1   4   5       49.32       39.56      3.08 o 
   2   4   5      200.29      211.03     10.17 o 
   3   4   5      486.29      473.90     20.40 o 
   4   4   5        6.92        5.90      1.76 o 
   5   4   5        0.04        1.55      1.48 o 
   6   4   5       56.95       49.39      3.17 o 
   7   4   5      204.42      208.01     15.84 o 
   8   4   5       58.79       53.69      3.61 o 
  -6   5   5       64.84       71.45      4.53 o 
  -5   5   5        4.08        2.82      1.47 o 
  -4   5   5       12.65        8.27      2.05 o 
  -3   5   5       15.93       10.00      5.07 o 
  -2   5   5       82.12       64.66      5.22 o 
  -1   5   5      250.32      192.79     11.35 o 
   0   5   5        8.55       11.07      2.34 o 
   1   5   5        9.47        9.28      1.71 o 
   2   5   5       46.29       42.45      8.33 o 
   3   5   5       72.60       56.70      7.50 o 
   4   5   5        0.01       -1.37      1.17 o 
   5   5   5        1.83       -0.80      1.39 o 
   6   5   5        0.19       -0.78      1.46 o 
  -4   6   5        7.33       11.95      3.85 o 
  -3   6   5       53.76       55.67     13.70 o 
  -2   6   5       96.32       96.53      5.78 o 
  -1   6   5       76.96       77.19      5.00 o 
   0   6   5        1.76        1.33      1.32 o 
   1   6   5       29.53       25.91      3.72 o 
   2   6   5       43.00       27.22      5.98 o 
   3   6   5      251.96      255.40     45.47 o 
   4   6   5        0.08       -0.31      3.19 o 
 -10   0   6        0.02        0.00      1.70 o 
  -9   0   6      100.97       89.91      5.76 o 
  -8   0   6        6.89        4.20      1.76 o 
  -7   0   6      283.16      331.49     15.92 o 
  -6   0   6     2593.36     2448.01    108.85 o 
  -5   0   6     2461.51     2310.81    102.34 o 
  -4   0   6     3347.02     3186.62    125.08 o 
  -3   0   6      568.89      505.57     29.23 o 
  -2   0   6       40.85       29.14      2.17 o 
  -1   0   6      840.38     1069.57     62.85 o 
   0   0   6      550.48      567.05     23.76 o 
   1   0   6     1525.55      900.22     53.25 o 
   2   0   6     1767.09     1679.57     50.78 o 
   3   0   6    23700.19    27750.81    928.48 o 
   4   0   6     2581.88     2579.70     90.82 o 
   5   0   6     1930.83     1961.05     59.27 o 
   6   0   6      283.31      294.38     10.24 o 
   7   0   6       50.42       48.51      2.96 o 
   8   0   6     1304.28     1262.84     43.76 o 
   9   0   6      639.93      625.12     22.50 o 
 -10   1   6       37.70       43.04      2.78 o 
  -9   1   6      179.66      185.35      7.79 o 
  -8   1   6      243.92      239.87      7.54 o 
  -7   1   6       21.95       23.13      1.75 o 
  -6   1   6      215.15      233.66      7.21 o 
  -5   1   6      885.48      916.24     24.24 o 
  -4   1   6       10.48       10.11      1.62 o 
  -3   1   6        0.85        2.42      0.56 o 
  -2   1   6      296.20      279.68     10.92 o 
  -1   1   6       79.80       60.58      3.07 o 
   0   1   6     5687.12     5048.54    166.10 o 
   1   1   6        3.63        3.98      0.56 o 
   2   1   6      209.47      199.30      4.64 o 
   3   1   6     1260.01     1324.46     32.08 o 
   4   1   6      135.16      147.93      4.88 o 
   5   1   6       74.76       83.45      2.82 o 
   6   1   6        7.19        7.88      1.25 o 
   7   1   6      397.19      395.74     10.51 o 
   8   1   6       31.80       32.71      2.36 o 
   9   1   6      309.22      315.42      9.53 o 
  -9   2   6       25.19       31.60      3.44 o 
  -8   2   6       36.95       38.80      2.57 o 
  -7   2   6        8.33        7.74      1.23 o 
  -6   2   6       42.34       40.38      4.59 o 
  -5   2   6        7.84       11.72      1.69 o 
  -4   2   6     5856.62     5547.26    202.95 o 
  -3   2   6      250.94      307.29     15.29 o 
  -2   2   6      116.85      116.53      8.01 o 
  -1   2   6       43.61       55.97      2.20 o 
   0   2   6     1135.16     1180.17     35.11 o 
   1   2   6      140.19      162.16      8.02 o 
   2   2   6      472.38      495.84     14.90 o 
   3   2   6       29.22       31.83      2.55 o 
   4   2   6      341.25      344.97      8.63 o 
   5   2   6      191.68      191.39      5.28 o 
   6   2   6       39.73       40.66      1.83 o 
   7   2   6        1.61        2.03      0.71 o 
   8   2   6       46.02       45.20      2.46 o 
   9   2   6       40.54       40.35      2.41 o 
  -9   3   6      182.86      183.03      8.68 o 
  -8   3   6       67.07       69.44      4.54 o 
  -7   3   6        5.78        4.86      1.05 o 
  -6   3   6       24.15       21.91      1.68 o 
  -5   3   6       22.09       19.06      1.48 o 
  -4   3   6      128.88      157.25      5.93 o 
  -3   3   6      118.35      119.49     10.15 o 
  -2   3   6      564.67      491.99     23.35 o 
  -1   3   6      421.40      426.42     13.13 o 
   0   3   6      803.89      894.76     32.86 o 
   1   3   6      679.10      684.98     47.63 o 
   2   3   6      387.16      442.98     24.76 o 
   3   3   6       88.93       93.59      4.15 o 
   4   3   6        2.24        2.99      1.18 o 
   5   3   6      117.89      131.25      5.86 o 
   6   3   6      108.85      106.58      4.52 o 
   7   3   6       74.09       80.51      7.64 o 
   8   3   6        1.78        1.30      1.79 o 
  -8   4   6       28.37       25.66      2.56 o 
  -7   4   6        9.00        4.21      1.47 o 
  -6   4   6       51.64       66.50      4.42 o 
  -5   4   6      239.83      256.62      9.91 o 
  -4   4   6      804.53      867.06     29.82 o 
  -3   4   6      674.23      698.74     23.67 o 
  -2   4   6        0.95        0.57      0.71 o 
  -1   4   6      131.31      152.77      7.15 o 
   0   4   6       57.61       57.43      3.56 o 
   1   4   6       36.08       41.27      5.08 o 
   2   4   6      189.79      198.10     13.72 o 
   3   4   6      129.61      132.88     12.85 o 
   4   4   6      913.96      904.91     38.09 o 
   5   4   6       57.15       60.42      7.62 o 
   6   4   6       52.58       51.30      3.19 o 
   7   4   6      120.40      112.95      5.95 o 
  -6   5   6        0.27       -1.96      1.29 o 
  -5   5   6        2.52        1.82      1.31 o 
  -4   5   6       36.08       29.66      3.64 o 
  -3   5   6       98.49       96.71      8.30 o 
  -2   5   6      785.02      750.92     33.72 o 
  -1   5   6      796.54      738.72     30.03 o 
   0   5   6      457.75      435.00     18.40 o 
   1   5   6        3.49        1.73      1.37 o 
   2   5   6       41.25       42.18     10.49 o 
   3   5   6        2.66        3.90      2.40 o 
   4   5   6       94.59       94.06     12.58 o 
   5   5   6      162.60      141.45      8.31 o 
   6   5   6        0.03       -1.75      1.93 o 
  -4   6   6       81.06       88.89      8.49 o 
  -3   6   6       12.88       15.04      3.91 o 
  -2   6   6        7.38        7.57      1.90 o 
  -1   6   6        9.69        9.70      4.11 o 
   0   6   6        4.47        8.50      2.71 o 
   1   6   6       34.64       34.38      4.20 o 
   2   6   6       21.78       21.58      4.20 o 
   3   6   6      185.76      184.77     16.60 o 
   4   6   6        0.40        0.54      2.09 o 
 -10   1   7       58.16       54.78      3.49 o 
  -9   1   7       23.45       20.28      2.10 o 
  -8   1   7      154.10      162.77      5.21 o 
  -7   1   7        0.10        0.20      0.49 o 
  -6   1   7       55.94       61.60      2.43 o 
  -5   1   7      673.84      686.24     28.12 o 
  -4   1   7     3609.50     2991.79    106.89 o 
  -3   1   7     1387.30     1159.10     51.83 o 
  -2   1   7      348.82      306.49     17.30 o 
  -1   1   7       22.72       20.61      1.23 o 
   0   1   7     3392.66     3521.95    171.69 o 
   1   1   7      306.09      273.72     14.75 o 
   2   1   7       28.57       28.53      1.10 o 
   3   1   7     1776.24     1928.34     41.85 o 
   4   1   7       94.86       99.23      2.85 o 
   5   1   7       26.27       29.78      1.28 o 
   6   1   7       63.29       58.44      2.02 o 
   7   1   7       25.43       25.15      1.61 o 
   8   1   7      109.39      111.58      4.12 o 
   9   1   7       69.56       68.59      3.11 o 
  -9   2   7       53.18       45.83      3.86 o 
  -8   2   7        2.66        2.53      1.06 o 
  -7   2   7        5.01        3.86      0.94 o 
  -6   2   7        4.01        2.90      0.98 o 
  -5   2   7        0.31        0.89      0.78 o 
  -4   2   7     8763.66     8193.76   1011.26 o 
  -3   2   7     2856.79     2731.24    155.39 o 
  -2   2   7      171.53      165.29      6.06 o 
  -1   2   7       55.01       78.82      5.19 o 
   0   2   7       24.77       18.23      1.51 o 
   1   2   7     2730.50     2993.28    118.55 o 
   2   2   7      259.99      268.26      8.48 o 
   3   2   7       78.76       86.54      2.54 o 
   4   2   7     1382.68     1350.45     34.15 o 
   5   2   7     2994.94     3018.33     70.27 o 
   6   2   7      844.15      867.64     24.06 o 
   7   2   7        5.00        5.49      0.90 o 
   8   2   7       39.04       34.72      2.19 o 
   9   2   7       40.02       40.85      2.70 o 
  -9   3   7       94.48       97.16      8.37 o 
  -8   3   7      240.50      251.78      7.77 o 
  -7   3   7      282.10      314.34      9.18 o 
  -6   3   7       17.09       19.87      1.86 o 
  -5   3   7       45.80       49.36      3.74 o 
  -4   3   7       28.22       33.06      2.60 o 
  -3   3   7      118.90      120.88      7.39 o 
  -2   3   7        9.40        9.97      1.72 o 
  -1   3   7        6.98       26.45      2.43 o 
   0   3   7     2762.32     2985.17    123.43 o 
   1   3   7      929.17      916.48     37.56 o 
   2   3   7      811.54      778.48     31.52 o 
   3   3   7      315.89      352.62     12.49 o 
   4   3   7      348.03      377.10     13.52 o 
   5   3   7       73.25       76.21      5.26 o 
   6   3   7      102.59      111.51      4.65 o 
   7   3   7      103.12      125.29      6.49 o 
   8   3   7       60.17       67.78      4.35 o 
  -8   4   7        3.03        2.98      1.87 o 
  -7   4   7        0.67       -0.12      1.16 o 
  -6   4   7       53.50       53.48      3.52 o 
  -5   4   7       33.91       37.25      5.96 o 
  -4   4   7      232.89      234.31     12.71 o 
  -3   4   7       77.14       94.49      6.64 o 
  -2   4   7       67.20       77.16      4.57 o 
  -1   4   7        0.62        0.13      0.60 o 
   0   4   7        3.98        4.39      1.18 o 
   1   4   7      164.54      189.73      9.25 o 
   2   4   7        0.24        1.16      0.97 o 
   3   4   7        8.59        6.49      5.62 o 
   4   4   7       22.49       36.20      4.76 o 
   5   4   7      173.96      183.36     14.41 o 
   6   4   7       49.51       39.80      4.54 o 
   7   4   7       73.83       82.15      6.82 o 
  -6   5   7        6.16        6.49      1.73 o 
  -5   5   7       38.16       37.08      3.05 o 
  -4   5   7      120.02      118.65      5.55 o 
  -3   5   7      258.90      260.72     17.23 o 
  -2   5   7        4.83        8.45      2.10 o 
  -1   5   7       63.52       58.86      4.23 o 
   0   5   7       66.72       60.69      4.04 o 
   1   5   7       19.72       22.60      2.53 o 
   2   5   7        4.15        5.61      2.27 o 
   3   5   7        0.55        3.43      2.36 o 
   4   5   7       18.34       29.13      8.59 o 
   5   5   7       21.44       19.73      4.28 o 
   6   5   7       21.55       15.97      3.05 o 
  -4   6   7       39.32       31.67      6.80 o 
  -3   6   7      245.45      274.77     18.50 o 
  -2   6   7        0.96        6.21      3.13 o 
  -1   6   7        0.67        6.87      3.18 o 
   0   6   7       34.12       29.15      4.70 o 
   1   6   7       55.52       65.02      6.62 o 
   2   6   7       12.69       21.43      6.65 o 
   3   6   7       21.54       25.60     15.37 o 
 -10   0   8      225.91      212.49     15.06 o 
  -9   0   8        0.42        0.25      1.12 o 
  -8   0   8      153.81      143.13      7.89 o 
  -7   0   8       47.35       59.30      3.96 o 
  -6   0   8       97.33       95.89      5.42 o 
  -5   0   8        0.12        0.52      0.62 o 
  -4   0   8      147.13      156.92      6.88 o 
  -3   0   8      288.06      271.83     16.88 o 
  -2   0   8     5108.85     4437.43    348.90 o 
  -1   0   8        0.37        0.79      0.91 o 
   0   0   8     3509.17     3698.06    202.50 o 
   2   0   8       51.95       56.47      7.05 o 
   3   0   8        0.10        1.54      0.47 o 
   4   0   8     1671.77     1865.63     56.45 o 
   5   0   8      113.99       95.49      4.31 o 
   6   0   8       68.78       80.38      3.91 o 
   7   0   8      704.28      693.19     24.55 o 
   8   0   8      707.65      701.36     24.97 o 
   9   0   8      208.14      210.15      8.62 o 
 -10   1   8       11.01       10.33      1.70 o 
  -9   1   8        3.55        4.14      1.18 o 
  -8   1   8      409.21      408.42     11.75 o 
  -7   1   8       50.75       48.74      2.16 o 
  -6   1   8      754.74      701.87     20.80 o 
  -5   1   8      130.73      126.91      4.36 o 
  -4   1   8     2721.73     2681.43     68.66 o 
  -3   1   8      745.68      689.06     24.78 o 
  -2   1   8      229.02      267.15     16.06 o 
  -1   1   8      523.42      614.91     23.94 o 
   1   1   8     4978.31     5075.25    200.81 o 
   2   1   8      252.07      249.30      6.79 o 
   3   1   8     2117.20     2261.93     49.33 o 
   4   1   8     1774.47     1961.49     42.44 o 
   5   1   8      853.16      840.90     21.31 o 
   6   1   8       16.75       12.82      0.95 o 
   7   1   8      332.67      346.38      9.55 o 
   8   1   8        7.14        6.87      1.14 o 
   9   1   8        0.40        0.10      0.85 o 
  -9   2   8       25.67       27.04      2.25 o 
  -8   2   8        9.21        4.10      1.21 o 
  -7   2   8        0.62        0.11      0.69 o 
  -6   2   8       40.85       37.71      2.23 o 
  -5   2   8      230.22      223.18     12.89 o 
  -4   2   8      645.00      643.49     21.74 o 
  -3   2   8      749.22      753.51     31.34 o 
  -2   2   8       71.34       72.57      3.38 o 
  -1   2   8      154.79      163.52      7.09 o 
   0   2   8        0.09        0.15      0.37 o 
   1   2   8     1319.64     1495.91     51.47 o 
   2   2   8      112.00      110.77      3.73 o 
   3   2   8       35.49       30.52      1.26 o 
   4   2   8       16.41       20.07      2.38 o 
   5   2   8       27.77       28.37      3.33 o 
   6   2   8      905.81      923.24     26.23 o 
   7   2   8     1209.10     1339.25     35.22 o 
   8   2   8        0.70        0.64      0.87 o 
   9   2   8       57.40       60.63      3.31 o 
  -9   3   8        8.66        7.16      2.06 o 
  -8   3   8        1.20        0.67      1.09 o 
  -7   3   8       57.55       64.06      2.75 o 
  -6   3   8       73.06       81.49      3.85 o 
  -5   3   8      315.06      341.72     10.75 o 
  -4   3   8      570.57      640.38     27.36 o 
  -3   3   8      203.87      213.74      8.15 o 
  -2   3   8       80.69       79.89      4.07 o 
  -1   3   8      391.66      415.76     12.76 o 
   0   3   8        4.08        6.55      0.91 o 
   1   3   8       43.82       61.93      3.39 o 
   2   3   8      490.22      505.81     20.87 o 
   3   3   8        1.33        1.21      0.73 o 
   4   3   8        7.93        8.12      1.33 o 
   5   3   8      635.32      649.04     17.56 o 
   6   3   8      205.05      191.35      8.04 o 
   7   3   8       35.01       38.42      2.63 o 
   8   3   8       38.43       43.14      2.82 o 
  -8   4   8       40.89       38.59      2.68 o 
  -7   4   8       28.78       29.86      2.58 o 
  -6   4   8        0.11       -0.23      1.22 o 
  -5   4   8       24.12       12.68      4.52 o 
  -4   4   8      341.74      362.29     13.44 o 
  -3   4   8      579.40      610.93     45.33 o 
  -2   4   8      820.10      820.09     27.79 o 
  -1   4   8      326.56      321.99     11.04 o 
   0   4   8      117.25      119.43     13.68 o 
   1   4   8      208.55      201.99      9.97 o 
   2   4   8       93.01       93.45      7.52 o 
   3   4   8      190.35      185.38     15.27 o 
   4   4   8        2.73       -0.71      1.55 o 
   5   4   8      175.27      171.97      9.32 o 
   6   4   8       53.69       56.85      6.42 o 
   7   4   8      824.83      849.11     29.57 o 
  -6   5   8       25.06       25.48      3.06 o 
  -5   5   8       30.37       39.56      3.18 o 
  -4   5   8       49.04       54.08      4.37 o 
  -3   5   8       29.41       34.28      6.68 o 
  -2   5   8      154.98      153.28      9.46 o 
  -1   5   8       32.17       25.29      3.50 o 
   0   5   8        2.58        3.58      1.38 o 
   1   5   8      393.09      378.23     19.71 o 
   2   5   8        6.41        6.32      2.95 o 
   3   5   8      331.33      308.20     19.62 o 
   4   5   8      112.34      106.64      9.22 o 
   5   5   8      107.33      117.41     13.44 o 
   6   5   8       45.95       58.37      7.79 o 
  -4   6   8       56.28       57.78      7.35 o 
  -3   6   8        4.38        9.77      2.83 o 
  -2   6   8       62.48       70.02      7.88 o 
  -1   6   8       45.80       29.68      4.06 o 
   0   6   8      105.00       95.66     11.57 o 
   1   6   8       55.71       55.32      5.15 o 
   2   6   8       57.47       46.85      7.19 o 
   3   6   8       97.55       81.83      7.90 o 
 -10   1   9      156.55      155.48      7.44 o 
  -9   1   9       82.99       77.39      4.16 o 
  -8   1   9       21.79       22.78      1.52 o 
  -7   1   9      152.49      150.24      4.81 o 
  -6   1   9      294.17      302.61      8.64 o 
  -5   1   9      136.83      135.44      4.62 o 
  -4   1   9       24.95       26.56      1.39 o 
  -3   1   9      658.22      479.09     34.33 o 
  -2   1   9     2574.96     2367.50     94.71 o 
  -1   1   9      113.16      154.45     10.86 o 
   0   1   9     1319.54     1118.55    159.60 o 
   1   1   9     1628.31     1763.98     87.25 o 
   2   1   9      222.96      213.07      6.61 o 
   3   1   9     1405.62     1428.31     32.32 o 
   4   1   9       92.87       88.23      2.55 o 
   5   1   9       10.44       10.41      0.83 o 
   6   1   9     1982.13     1885.84     48.92 o 
   7   1   9       89.18       93.23      2.91 o 
   8   1   9       53.76       49.23      2.51 o 
   9   1   9        7.73        7.71      1.42 o 
  -9   2   9       16.17       16.58      1.83 o 
  -8   2   9       15.65       16.22      1.74 o 
  -7   2   9        8.34       10.25      1.23 o 
  -6   2   9      223.80      233.91      6.96 o 
  -5   2   9      246.95      253.01     12.26 o 
  -4   2   9       10.16       10.66      1.47 o 
  -3   2   9      267.21      309.44     10.84 o 
  -2   2   9     1856.50     1803.75     60.00 o 
  -1   2   9       21.27       15.31      1.37 o 
   0   2   9     1061.05      964.95     31.83 o 
   1   2   9        3.69        1.16      0.33 o 
   2   2   9     1795.91     1754.31     51.10 o 
   3   2   9      289.53      278.41      7.20 o 
   4   2   9      362.02      372.73     13.38 o 
   5   2   9       55.53       54.01      2.57 o 
   6   2   9      644.95      654.63     17.80 o 
   7   2   9      374.02      374.20     11.21 o 
   8   2   9      293.78      275.67      8.64 o 
   9   2   9      274.94      256.90     10.65 o 
  -9   3   9       82.84       86.19      3.70 o 
  -8   3   9       22.68       16.55      1.73 o 
  -7   3   9       41.23       36.78      2.05 o 
  -6   3   9     2348.23     2277.63     77.24 o 
  -5   3   9      327.97      350.79     17.50 o 
  -4   3   9      441.20      480.64     15.32 o 
  -3   3   9      388.37      393.35     12.01 o 
  -2   3   9      529.42      507.87     19.33 o 
  -1   3   9     1125.21     1082.48     34.05 o 
   0   3   9      210.53      238.55      8.87 o 
   1   3   9      323.37      371.35     13.35 o 
   2   3   9      505.35      492.16     20.13 o 
   3   3   9      739.74      757.47     44.66 o 
   4   3   9       95.37       98.26      3.54 o 
   5   3   9      343.51      356.56     11.35 o 
   6   3   9      481.86      486.33     15.13 o 
   7   3   9      134.73      142.39      5.65 o 
   8   3   9       62.81       57.44      3.30 o 
  -8   4   9        0.60       -1.01      1.19 o 
  -7   4   9        8.79        9.95      2.16 o 
  -6   4   9      108.76      112.78      8.76 o 
  -5   4   9      621.41      647.19     22.54 o 
  -4   4   9       86.87       93.04      9.71 o 
  -3   4   9      143.86      117.87      9.46 o 
  -2   4   9       86.02       75.17      5.93 o 
  -1   4   9      212.33      216.36      9.48 o 
   0   4   9      618.20      661.18     26.34 o 
   1   4   9        2.87        1.61      1.10 o 
   2   4   9      134.01      143.38     10.11 o 
   3   4   9       71.36       66.11      6.46 o 
   4   4   9      228.83      226.12     15.27 o 
   5   4   9      221.85      226.55     11.27 o 
   6   4   9      104.46      109.86      5.69 o 
   7   4   9        0.03        2.89      1.70 o 
  -6   5   9        0.55        0.78      1.41 o 
  -5   5   9        2.52        5.01      3.44 o 
  -4   5   9        4.47        4.10      3.10 o 
  -3   5   9       61.02       68.09     11.99 o 
  -2   5   9        8.86       19.76      4.21 o 
  -1   5   9        0.78        0.70      1.10 o 
   0   5   9       44.37       38.25      3.12 o 
   1   5   9       22.38       20.73      3.20 o 
   2   5   9       77.35       79.13      7.18 o 
   3   5   9        0.54        0.83      2.11 o 
   4   5   9        2.99        1.88      2.21 o 
   5   5   9       68.19       66.02     14.25 o 
  -3   6   9        7.14        9.91      3.28 o 
  -2   6   9        0.35        1.96      2.04 o 
  -1   6   9        3.65        5.01      3.44 o 
   0   6   9       35.25       41.31      4.38 o 
   1   6   9      210.04      264.79     20.33 o 
   2   6   9        0.28        4.23      2.09 o 
   3   6   9        0.11        1.37      2.40 o 
 -10   0  10        1.81        1.16      1.70 o 
  -9   0  10       84.52       79.13      5.26 o 
  -8   0  10      485.82      468.35     22.18 o 
  -7   0  10     1420.93     1443.56     64.53 o 
  -6   0  10        8.87        7.58      1.34 o 
  -5   0  10      862.43      836.12     37.79 o 
  -4   0  10      479.98      418.51     21.57 o 
  -3   0  10       21.08       15.93      1.29 o 
  -2   0  10     1057.22      953.50     47.54 o 
  -1   0  10      844.55      857.31     35.72 o 
   1   0  10    15308.64    15276.27    633.25 o 
   2   0  10      734.61      659.73     27.98 o 
   3   0  10      756.18      748.64     25.90 o 
   4   0  10       57.68       46.31      3.10 o 
   6   0  10      174.66      177.61     11.42 o 
   7   0  10       40.30       38.52      2.69 o 
   8   0  10       36.67       34.69      2.67 o 
   9   0  10      374.66      354.34     14.06 o 
  -9   1  10        7.01        3.34      1.45 o 
  -8   1  10      182.86      179.85      7.75 o 
  -7   1  10       50.85       48.48      2.52 o 
  -6   1  10       52.35       50.44      1.97 o 
  -5   1  10        0.68        0.84      0.40 o 
  -4   1  10      530.24      538.39     16.01 o 
  -3   1  10        1.37        6.85      3.57 o 
  -2   1  10      655.29      620.62     26.51 o 
  -1   1  10     3247.80     3276.60    124.92 o 
   0   1  10       50.85       60.67      3.21 o 
   1   1  10     2220.42     2471.50     93.44 o 
   2   1  10     2076.31     2191.65     62.82 o 
   3   1  10       27.10       24.88      1.06 o 
   4   1  10        0.20        0.45      0.39 o 
   5   1  10     1206.48     1293.45     29.51 o 
   6   1  10       23.94       25.51      1.48 o 
   7   1  10      434.27      420.59     10.26 o 
   8   1  10      659.60      649.99     18.12 o 
   9   1  10       95.67       96.32      4.33 o 
  -9   2  10       15.04       13.97      1.97 o 
  -8   2  10       33.32       32.92      2.29 o 
  -7   2  10        1.14        1.40      0.79 o 
  -6   2  10      709.20      704.88     18.64 o 
  -4   2  10       22.54       23.49      2.67 o 
  -3   2  10       64.65       59.12      4.19 o 
  -2   2  10        5.34       22.20      1.86 o 
  -1   2  10      517.05      563.34     18.02 o 
   0   2  10       42.48       31.37      1.61 o 
   1   2  10      177.58      208.11      9.10 o 
   2   2  10      264.61      285.71      6.88 o 
   3   2  10       21.36       16.65      2.07 o 
   4   2  10      105.14       97.14      3.31 o 
   5   2  10        4.10        4.43      1.07 o 
   6   2  10       32.37       34.58      2.71 o 
   7   2  10        1.81        3.46      1.31 o 
   8   2  10        8.56       10.00      1.60 o 
  -8   3  10       14.44       11.57      1.92 o 
  -7   3  10        4.78        3.93      1.06 o 
  -6   3  10      468.04      462.24     15.95 o 
  -5   3  10      556.00      541.57     17.81 o 
  -4   3  10       84.87       80.90      6.02 o 
  -3   3  10        3.94        5.19      0.82 o 
  -2   3  10       26.92       23.94      2.29 o 
  -1   3  10       26.70       25.01      1.91 o 
   0   3  10        7.06       13.86      1.59 o 
   1   3  10        0.55        1.16      0.50 o 
   2   3  10       22.23       21.93      4.42 o 
   3   3  10      136.16      147.76      7.24 o 
   4   3  10      548.44      554.48     16.73 o 
   5   3  10       15.46       15.24      1.63 o 
   6   3  10      423.55      436.91     13.79 o 
   7   3  10        0.66        0.04      0.92 o 
   8   3  10        3.46        6.07      1.67 o 
  -7   4  10        3.10        0.38      1.64 o 
  -6   4  10      671.05      733.22     41.90 o 
  -5   4  10       19.08       17.31      2.16 o 
  -4   4  10      295.47      304.30     11.48 o 
  -3   4  10      935.25      974.04     33.09 o 
  -2   4  10      104.09      105.69      5.78 o 
  -1   4  10        0.00       -0.05      0.71 o 
   0   4  10      231.83      248.79      8.90 o 
   1   4  10      138.13      129.48      6.99 o 
   2   4  10      218.55      222.92     14.59 o 
   3   4  10      508.41      541.82     88.55 o 
   4   4  10       91.09       89.61     15.34 o 
   5   4  10      469.74      479.37     21.26 o 
   6   4  10      802.35      773.38     26.64 o 
   7   4  10        5.63        9.71      2.35 o 
  -6   5  10        0.07        0.18      1.92 o 
  -5   5  10       79.63       79.22      9.09 o 
  -4   5  10      160.70      169.53     12.55 o 
  -3   5  10       76.33       72.75      7.46 o 
  -2   5  10       80.93      101.66      9.44 o 
  -1   5  10       23.80       27.73      2.84 o 
   0   5  10       53.89       57.52      4.94 o 
   1   5  10       53.30       54.20      4.79 o 
   2   5  10      228.14      228.54     15.14 o 
   3   5  10      120.35      120.54      9.74 o 
   4   5  10       78.28       81.40      7.89 o 
   5   5  10      116.65      119.47     10.34 o 
  -3   6  10       28.20       33.02      5.00 o 
  -2   6  10        0.07        4.00      2.15 o 
  -1   6  10        9.81       22.19      4.49 o 
   0   6  10       24.19       21.96      3.37 o 
   1   6  10      249.31      215.00     12.61 o 
   2   6  10       42.64       35.40      4.58 o 
  -9   1  11        1.33        1.27      1.00 o 
  -8   1  11       19.23       22.78      2.17 o 
  -7   1  11      150.55      156.78      5.61 o 
  -6   1  11       25.94       26.12      2.52 o 
  -5   1  11      353.26      349.03      9.63 o 
  -4   1  11       43.66       40.66      2.19 o 
  -3   1  11        0.36        0.10      0.37 o 
  -2   1  11     1437.27     1373.49     49.55 o 
  -1   1  11      586.73      730.37     35.91 o 
   0   1  11        8.53       11.95      1.26 o 
   1   1  11      656.63      677.03     28.62 o 
   2   1  11     2127.54     2262.53     76.70 o 
   3   1  11      691.44      701.68     19.21 o 
   4   1  11      255.76      249.53      6.17 o 
   5   1  11        0.06        0.76      0.51 o 
   6   1  11      325.38      346.44      8.52 o 
   7   1  11       12.77       13.50      1.06 o 
   8   1  11       55.70       47.67      2.85 o 
   9   1  11      157.24      151.26      5.95 o 
  -9   2  11        1.85        0.66      1.35 o 
  -8   2  11       14.21       13.90      3.26 o 
  -7   2  11       93.96       98.44      4.12 o 
  -6   2  11     2443.63     2509.59     69.16 o 
  -5   2  11      418.97      396.60     16.94 o 
  -3   2  11       75.32       65.30      3.89 o 
  -2   2  11     1811.15     1860.31     61.20 o 
  -1   2  11      859.89     1040.67     32.06 o 
   0   2  11       43.90       48.73      2.23 o 
   1   2  11      608.09      656.31     21.88 o 
   2   2  11      442.50      466.76     11.62 o 
   3   2  11     1283.74     1309.65     36.36 o 
   4   2  11      309.04      323.87     10.31 o 
   5   2  11        0.94        1.01      0.89 o 
   6   2  11      692.07      679.92     20.57 o 
   7   2  11      457.46      472.91     22.72 o 
   8   2  11      222.06      206.47      7.87 o 
  -8   3  11      120.20      122.54      4.56 o 
  -7   3  11       61.84       61.10      3.29 o 
  -6   3  11      634.94      643.62     31.82 o 
  -5   3  11      615.90      577.32     23.38 o 
  -4   3  11      114.57      124.80      6.84 o 
  -3   3  11        9.87        7.38      1.05 o 
  -2   3  11      446.53      450.14     15.39 o 
  -1   3  11       46.55       36.73      1.94 o 
   0   3  11      611.75      576.15     19.16 o 
   1   3  11        1.05        2.64      0.93 o 
   2   3  11     1152.50     1087.17     70.58 o 
   3   3  11      849.42      896.62     37.03 o 
   4   3  11     1469.51     1468.12     48.74 o 
   5   3  11     2066.52     2052.54     72.75 o 
   6   3  11       51.21       47.94      2.82 o 
   7   3  11       56.13       61.95      3.33 o 
   8   3  11       14.45       15.22      1.85 o 
  -7   4  11        2.36        1.77      1.37 o 
  -6   4  11       35.58       34.85      2.97 o 
  -5   4  11       16.75       12.79      2.90 o 
  -4   4  11       11.40       12.23      1.85 o 
  -3   4  11        1.33        2.63      1.14 o 
  -2   4  11      347.25      339.27     14.90 o 
  -1   4  11        6.15       13.56      2.39 o 
   0   4  11      220.08      210.12      7.88 o 
   1   4  11      267.44      256.75      9.84 o 
   2   4  11       21.69       23.19      4.30 o 
   3   4  11        4.67        5.53      2.56 o 
   4   4  11        2.76        0.90      2.82 o 
   5   4  11       52.91       49.26     14.05 o 
   6   4  11      703.09      685.16     24.62 o 
  -6   5  11        2.50        4.21      3.63 o 
  -5   5  11       12.48        8.52      3.17 o 
  -4   5  11       19.21       20.70      4.60 o 
  -3   5  11        6.89        9.93      3.08 o 
  -2   5  11      230.86      223.81      9.77 o 
  -1   5  11       68.19       75.35      8.76 o 
   0   5  11        2.26        1.59      1.11 o 
   1   5  11        0.20        1.31      1.48 o 
   3   5  11       79.29       73.88      7.82 o 
   4   5  11        3.12        1.36      2.32 o 
   5   5  11        5.43        4.92      3.33 o 
  -3   6  11        0.41        4.61      2.17 o 
  -2   6  11       43.10       69.88      9.94 o 
  -1   6  11       18.50       47.06      5.57 o 
   0   6  11        2.65        5.57      2.50 o 
   1   6  11       26.56       25.19      4.54 o 
   2   6  11        6.58        9.01      2.51 o 
  -9   0  12       20.84       21.11      2.76 o 
  -8   0  12       32.44       32.27      3.00 o 
  -7   0  12       23.08       24.23      2.64 o 
  -6   0  12       60.96       62.68      4.02 o 
  -5   0  12        4.27        2.92      0.90 o 
  -4   0  12     1457.55     1517.37     76.32 o 
  -3   0  12      881.82      862.04     32.43 o 
  -2   0  12     1088.10      973.75     46.00 o 
  -1   0  12     2578.77     2372.68    139.72 o 
   0   0  12     1022.09      999.49     41.78 o 
   1   0  12       99.48      122.47      6.56 o 
   2   0  12     1587.87     1807.25     75.36 o 
   3   0  12      178.93      198.44      9.17 o 
   4   0  12      905.58      999.41     34.45 o 
   5   0  12      174.23      175.96      8.64 o 
   6   0  12     1431.11     1326.45     53.37 o 
   7   0  12      437.77      518.62     31.60 o 
   8   0  12      268.57      264.57     10.40 o 
   9   0  12      278.08      247.16      9.99 o 
  -9   1  12       38.70       40.54      3.08 o 
  -8   1  12       75.28       75.86      4.03 o 
  -7   1  12       17.34       19.07      1.53 o 
  -6   1  12      302.27      300.75      9.40 o 
  -5   1  12      117.22      116.16      4.21 o 
  -4   1  12      233.59      201.11      5.18 o 
  -3   1  12        3.66        5.53      0.91 o 
  -2   1  12        3.05        4.05      0.84 o 
  -1   1  12        1.90        1.08      0.55 o 
   0   1  12       87.63       74.82      4.37 o 
   1   1  12      850.10      829.16     31.41 o 
   2   1  12       21.24       15.03      1.26 o 
   3   1  12     1439.26     1348.13     39.39 o 
   4   1  12       67.47       61.73      2.03 o 
   5   1  12      247.89      240.49      6.07 o 
   6   1  12       62.86       62.04      2.21 o 
   7   1  12        0.13        0.86      0.62 o 
   8   1  12        6.73        4.65      1.21 o 
  -9   2  12        4.07        4.53      1.43 o 
  -8   2  12       15.23       13.04      2.29 o 
  -7   2  12      243.97      253.13      9.69 o 
  -6   2  12        5.32        7.22      1.16 o 
  -5   2  12       39.24       35.55      3.47 o 
  -3   2  12     1005.14      951.56     31.63 o 
  -2   2  12      356.22      317.82     11.27 o 
  -1   2  12     2406.14     2424.97     75.45 o 
   0   2  12       38.05       52.75      4.50 o 
   1   2  12       60.46       56.26      2.55 o 
   2   2  12      180.48      189.88      6.07 o 
   3   2  12      105.87      114.64      3.62 o 
   4   2  12       92.87       98.31      3.97 o 
   5   2  12     1296.76     1242.96     40.49 o 
   6   2  12      114.84      115.22      6.28 o 
   7   2  12        1.32        2.31      1.14 o 
   8   2  12       81.67       78.31      4.58 o 
  -8   3  12        4.16        3.26      1.23 o 
  -7   3  12       77.47       76.08      3.10 o 
  -6   3  12      441.29      472.38     15.73 o 
  -5   3  12     1274.37     1258.43     42.17 o 
  -4   3  12       43.63       52.98      3.91 o 
  -3   3  12        6.72        6.22      1.06 o 
  -2   3  12       16.18       16.89      2.53 o 
  -1   3  12       46.37       49.01      4.68 o 
   0   3  12       55.53       45.52      2.74 o 
   1   3  12       67.74       77.25      4.11 o 
   2   3  12       71.87       70.52      4.20 o 
   3   3  12      902.18      935.65     44.96 o 
   4   3  12     1707.32     1766.64     59.58 o 
   5   3  12        0.10        1.95      1.01 o 
   6   3  12       64.76       57.33      3.17 o 
   7   3  12       90.10       95.31      4.36 o 
  -7   4  12       12.22        9.10      1.76 o 
  -6   4  12       29.69       28.88      2.45 o 
  -5   4  12        0.47        1.16      1.24 o 
  -4   4  12       45.20       48.67      3.18 o 
  -3   4  12       11.87       18.01      3.75 o 
  -2   4  12       27.39       22.48      2.97 o 
  -1   4  12      742.06      703.24     26.64 o 
   0   4  12       48.05       59.50      3.10 o 
   1   4  12       20.10       20.12      1.89 o 
   2   4  12       13.68       13.76      2.23 o 
   3   4  12        0.48        1.02      1.88 o 
   4   4  12      259.39      257.42     20.89 o 
   5   4  12      324.47      333.24     21.48 o 
   6   4  12       49.51       57.30      6.63 o 
  -5   5  12       81.91       77.00      7.92 o 
  -4   5  12      180.05      196.29      9.90 o 
  -3   5  12       85.19       84.21      5.43 o 
  -2   5  12       61.83       65.15      4.06 o 
  -1   5  12       94.41       98.80     11.03 o 
   0   5  12      110.81       97.41      5.40 o 
   1   5  12      371.97      357.51     18.94 o 
   2   5  12      373.12      350.14     21.86 o 
   3   5  12      287.15      294.03     26.90 o 
   4   5  12      108.21      116.05     20.06 o 
   5   5  12      154.64      149.85     12.07 o 
  -2   6  12       23.06       23.42      7.63 o 
  -1   6  12      112.41      119.86      9.65 o 
   0   6  12       40.65       36.01      9.66 o 
   1   6  12        5.59        2.05      2.39 o 
  -9   1  13       68.51       67.29      4.15 o 
  -8   1  13        2.40        4.14      1.22 o 
  -7   1  13       49.29       51.61      2.54 o 
  -6   1  13       28.43       25.34      2.37 o 
  -5   1  13       88.24       81.91      3.26 o 
  -4   1  13     1805.33     1844.18     51.31 o 
  -3   1  13      112.73      114.26      6.15 o 
  -2   1  13      369.57      328.85     19.39 o 
  -1   1  13     2354.11     2417.81     90.68 o 
   0   1  13      185.50      190.72      8.51 o 
   1   1  13       73.99       87.16      3.64 o 
   2   1  13        0.05        0.92      0.52 o 
   3   1  13      114.28      103.91      3.72 o 
   4   1  13      612.13      589.24     16.41 o 
   5   1  13      141.94      134.69      3.77 o 
   6   1  13      218.70      214.13      5.59 o 
   7   1  13        0.05        0.06      0.76 o 
   8   1  13       42.88       39.31      3.55 o 
  -9   2  13       61.68       68.74      5.10 o 
  -8   2  13      748.95      741.72     20.54 o 
  -7   2  13        8.56        6.86      1.97 o 
  -6   2  13       69.68       82.00      3.20 o 
  -5   2  13      303.47      316.97     17.25 o 
  -4   2  13       27.72       17.15      3.96 o 
  -3   2  13      111.35      137.96      9.33 o 
  -2   2  13        0.95        0.45      0.60 o 
  -1   2  13      741.96      688.77     21.54 o 
   0   2  13     3938.54     3763.53    123.18 o 
   1   2  13     1354.68     1343.16     59.51 o 
   2   2  13      260.14      274.55      8.46 o 
   3   2  13      328.58      317.33      9.70 o 
   4   2  13     3393.15     3245.44     93.18 o 
   5   2  13       13.46       17.04      1.78 o 
   6   2  13       52.79       56.08      3.12 o 
   7   2  13      291.08      283.09     10.09 o 
   8   2  13      294.02      296.07     16.26 o 
  -8   3  13      400.59      395.68     12.54 o 
  -7   3  13      558.74      484.92     14.71 o 
  -6   3  13      113.01      113.23      6.76 o 
  -5   3  13      334.59      387.72     14.58 o 
  -4   3  13     1201.83     1201.74     50.12 o 
  -3   3  13       50.29       54.17      3.24 o 
  -2   3  13       13.24       12.18      1.24 o 
  -1   3  13        1.32        2.14      0.55 o 
   0   3  13        3.68        4.09      1.05 o 
   1   3  13        3.43        4.61      1.13 o 
   2   3  13      108.61       98.16      9.36 o 
   3   3  13      863.89      888.81     35.93 o 
   4   3  13      773.38      766.18     31.84 o 
   5   3  13      345.20      347.95     12.90 o 
   6   3  13       80.83       86.85      5.86 o 
   7   3  13        5.65        7.22      1.63 o 
  -7   4  13       85.03       88.01      5.64 o 
  -6   4  13       11.99       11.33      2.36 o 
  -5   4  13       26.57       18.77      2.25 o 
  -4   4  13       39.27       37.94      5.56 o 
  -3   4  13      187.44      177.24      8.75 o 
  -2   4  13       91.04      103.03      5.19 o 
  -1   4  13       64.54       60.28      3.57 o 
   0   4  13      191.72      171.11      7.42 o 
   1   4  13       80.60       94.52      4.49 o 
   2   4  13      307.89      324.88     14.40 o 
   3   4  13      229.43      229.62     10.74 o 
   4   4  13        9.72        9.77      3.19 o 
   5   4  13        0.41        0.14      1.98 o 
   6   4  13       46.82       53.48      6.45 o 
  -5   5  13       27.70       31.57      5.83 o 
  -4   5  13        0.00        1.97      2.78 o 
  -3   5  13       66.83       68.42      5.14 o 
  -2   5  13      129.19      134.63      7.30 o 
  -1   5  13      113.41      109.57      9.59 o 
   0   5  13       86.79       74.13      8.02 o 
   1   5  13       51.20       40.50      8.15 o 
   2   5  13        2.82        1.14      2.42 o 
   3   5  13        1.63        3.17      2.56 o 
   4   5  13       11.28        9.73      3.75 o 
  -1   6  13       30.47       45.98     10.20 o 
   0   6  13       78.62       95.25     10.10 o 
  -9   0  14       47.38       51.16      4.11 o 
  -8   0  14      112.28      110.99      6.67 o 
  -7   0  14      307.54      304.50     14.95 o 
  -6   0  14      401.00      411.07     19.42 o 
  -5   0  14       11.88       12.60      1.71 o 
  -4   0  14        0.08        2.24      0.96 o 
  -3   0  14     2945.94     3073.58    126.18 o 
  -2   0  14      205.12      203.61      8.18 o 
  -1   0  14      876.00      847.59     50.45 o 
   0   0  14        5.23        3.90      3.04 o 
   1   0  14     2444.19     2364.27     98.17 o 
   2   0  14      684.42      666.98     28.40 o 
   3   0  14     2453.70     2671.28    111.23 o 
   4   0  14        6.48       10.43      1.67 o 
   5   0  14      373.05      338.63     21.12 o 
   6   0  14     1093.21      972.84     33.94 o 
   7   0  14       27.64       21.69      2.17 o 
   8   0  14      142.24      140.22      6.34 o 
  -9   1  14      199.09      195.83      9.02 o 
  -8   1  14        1.54        1.98      1.05 o 
  -7   1  14        1.08        0.59      0.89 o 
  -6   1  14       20.82       25.49      1.70 o 
  -5   1  14       87.79       84.16      3.36 o 
  -4   1  14      239.28      249.02      7.60 o 
  -3   1  14     1993.23     1920.51     60.46 o 
  -2   1  14       13.86        8.83      0.84 o 
  -1   1  14      542.13      472.31     17.85 o 
   0   1  14      961.33     1009.90     34.63 o 
   2   1  14      101.31       87.78      6.65 o 
   3   1  14       19.53       18.94      1.60 o 
   4   1  14      136.39      131.82      4.66 o 
   5   1  14      298.00      298.66      8.11 o 
   6   1  14      538.60      524.11     12.55 o 
   7   1  14      246.67      272.53     11.45 o 
   8   1  14       54.08       58.86      3.18 o 
  -9   2  14       61.39       63.46      4.70 o 
  -8   2  14       49.82       46.97      3.06 o 
  -7   2  14      121.31      110.72      5.12 o 
  -6   2  14        0.04        2.71      0.90 o 
  -5   2  14       15.10       16.20      1.56 o 
  -4   2  14       54.78       42.63      3.52 o 
  -3   2  14       38.90       37.13      7.00 o 
  -2   2  14      119.34      114.51      7.13 o 
  -1   2  14      241.89      246.55      8.73 o 
   0   2  14      111.11      123.56      4.87 o 
   1   2  14       34.64       28.10      2.84 o 
   2   2  14       80.27       86.79      3.22 o 
   3   2  14       28.33       25.79      2.07 o 
   4   2  14      680.83      681.82     21.42 o 
   5   2  14       31.47       31.43      2.54 o 
   6   2  14       38.74       40.48      2.62 o 
   7   2  14       59.36       55.75      4.44 o 
   8   2  14       23.87       21.59      5.88 o 
  -8   3  14       81.66       73.08      5.35 o 
  -7   3  14       20.17       16.56      1.69 o 
  -6   3  14        3.62        3.70      1.18 o 
  -5   3  14      198.26      192.16      9.10 o 
  -4   3  14        0.41        3.96      1.13 o 
  -3   3  14       64.59       66.56      3.90 o 
  -2   3  14       15.71       12.35      1.67 o 
  -1   3  14       57.72       47.75      2.47 o 
   0   3  14        0.01        1.71      1.00 o 
   1   3  14        5.56        6.82      1.33 o 
   2   3  14       48.21       48.42      5.10 o 
   3   3  14        4.50        5.93      1.69 o 
   4   3  14      840.21      857.04     35.21 o 
   5   3  14        2.06        1.87      1.11 o 
   6   3  14      215.35      228.12     10.41 o 
   7   3  14       55.08       51.62      3.26 o 
  -7   4  14      335.68      335.16     11.22 o 
  -6   4  14       51.50       60.98      3.85 o 
  -5   4  14       55.12       59.80      3.67 o 
  -4   4  14       35.31       56.59      7.51 o 
  -3   4  14        2.56        4.61      1.76 o 
  -2   4  14        0.29        1.92      1.37 o 
  -1   4  14       19.48       18.60      2.37 o 
   0   4  14      189.45      199.14      9.43 o 
   1   4  14     1084.38     1096.99     49.83 o 
   2   4  14     1020.15     1079.81     59.79 o 
   3   4  14        7.33        7.49      1.89 o 
   4   4  14      118.12      111.50      6.92 o 
   5   4  14        3.22        3.48      1.45 o 
   6   4  14       17.26       13.58      2.33 o 
  -5   5  14       76.25       71.97      5.36 o 
  -4   5  14      115.24      121.60      8.51 o 
  -3   5  14      144.64      156.36      8.33 o 
  -2   5  14       52.15       65.70      4.69 o 
  -1   5  14       48.71       51.42      6.60 o 
   0   5  14       66.17       73.92      5.78 o 
   1   5  14       14.44       21.00      4.22 o 
   2   5  14       45.43       39.26      7.01 o 
   3   5  14      100.28      111.50     11.77 o 
   4   5  14        0.66        0.23      2.15 o 
  -9   1  15       13.29       15.44      2.11 o 
  -8   1  15      181.76      182.06      8.37 o 
  -7   1  15      177.21      184.47      7.65 o 
  -6   1  15        9.01       10.75      1.19 o 
  -5   1  15       75.94       84.18      3.56 o 
  -4   1  15      128.81      120.07      4.79 o 
  -3   1  15       90.17      125.20      4.26 o 
  -2   1  15      192.96      178.16      6.32 o 
  -1   1  15      186.90      173.67      6.14 o 
   0   1  15     1128.85     1198.31     38.46 o 
   1   1  15      793.18      767.10     32.48 o 
   3   1  15      238.24      225.81     10.41 o 
   4   1  15       17.79       23.04      1.58 o 
   5   1  15        0.19       -0.32      0.79 o 
   6   1  15       60.04       49.48      2.35 o 
   7   1  15      380.05      350.10     10.21 o 
   8   1  15      305.56      283.71      9.76 o 
  -8   2  15      276.94      287.30      9.73 o 
  -7   2  15       89.99      107.39      8.17 o 
  -6   2  15      386.13      404.39     18.87 o 
  -5   2  15       23.31       23.46      1.80 o 
  -4   2  15      424.65      396.22     13.99 o 
  -2   2  15      174.91      180.98     11.37 o 
  -1   2  15       32.01       43.02      3.07 o 
   0   2  15      387.61      417.04     14.41 o 
   1   2  15      428.38      447.85     16.56 o 
   2   2  15        3.01        3.69      0.76 o 
   3   2  15     1106.16     1101.50     37.95 o 
   4   2  15      628.16      633.99     20.01 o 
   5   2  15      130.09      131.36      4.95 o 
   6   2  15       84.68       78.43      3.83 o 
   7   2  15        1.05        1.01      0.97 o 
  -8   3  15      132.79      131.55      5.23 o 
  -7   3  15      379.23      335.34      9.85 o 
  -6   3  15        0.02        0.09      1.02 o 
  -5   3  15        1.13        2.57      1.75 o 
  -4   3  15      183.36      187.46      7.34 o 
  -3   3  15      362.50      360.03     16.88 o 
  -2   3  15      184.47      183.82      7.07 o 
  -1   3  15      241.34      245.75      8.85 o 
   0   3  15      595.66      575.23     19.62 o 
   1   3  15      299.07      327.86     15.83 o 
   2   3  15     2246.63     2267.46    101.54 o 
   3   3  15     1628.37     1644.62     74.17 o 
   4   3  15      653.04      655.05     30.79 o 
   5   3  15      109.40      112.06      5.17 o 
   6   3  15       21.84       26.37      2.69 o 
   7   3  15      500.41      466.22     18.30 o 
  -6   4  15       55.88       58.25      4.65 o 
  -5   4  15        1.36        1.66      1.82 o 
  -4   4  15      203.70      208.37     12.58 o 
  -3   4  15        1.45        4.54      1.83 o 
  -2   4  15      363.17      316.45     14.22 o 
  -1   4  15       46.00       42.22      3.37 o 
   0   4  15        0.12        1.17      1.19 o 
   1   4  15        3.90        2.91      2.12 o 
   2   4  15      356.75      394.92     19.41 o 
   3   4  15      240.47      236.66     12.46 o 
   4   4  15      248.87      236.39     12.59 o 
   5   4  15      217.55      222.39     12.14 o 
  -4   5  15       25.92       20.14      2.98 o 
  -3   5  15        3.17        2.26      1.82 o 
  -2   5  15        8.12        9.63      2.14 o 
  -1   5  15        0.23       -0.39      1.28 o 
   0   5  15       18.08       17.60      2.99 o 
   1   5  15       93.65       67.22      8.31 o 
   2   5  15       49.85       44.23      6.71 o 
   3   5  15        0.01       -0.80      1.90 o 
  -9   0  16        0.13        0.85      1.16 o 
  -8   0  16       74.64       76.13      5.19 o 
  -7   0  16        0.01        0.61      1.45 o 
  -6   0  16      522.87      527.43     24.66 o 
  -5   0  16       93.08       89.82      6.78 o 
  -4   0  16      391.45      363.73     22.53 o 
  -3   0  16       42.18       51.56      4.29 o 
  -2   0  16      733.78      681.40     34.44 o 
  -1   0  16      287.18      264.02     16.58 o 
   0   0  16      286.67      288.54     12.62 o 
   1   0  16     1207.38     1234.28     51.66 o 
   2   0  16      173.78      174.30     10.85 o 
   3   0  16        2.27        2.71      1.38 o 
   4   0  16      613.22      696.08     51.23 o 
   5   0  16      340.69      396.03     19.58 o 
   6   0  16      243.78      263.20     24.95 o 
   7   0  16       34.03       42.76      2.96 o 
   8   0  16      414.99      360.01     20.12 o 
  -9   1  16       44.06       38.86      3.19 o 
  -8   1  16        4.66        7.00      1.51 o 
  -7   1  16      105.27      117.20      6.46 o 
  -6   1  16      353.97      334.75     11.79 o 
  -5   1  16      979.43      955.03     27.77 o 
  -4   1  16       27.17       21.52      1.44 o 
  -3   1  16      199.35      227.33      8.29 o 
  -2   1  16        1.09        2.22      0.86 o 
  -1   1  16      953.36     1001.23     40.97 o 
   0   1  16        0.62        1.66      0.66 o 
   1   1  16       87.98       80.45      3.59 o 
   3   1  16      652.94      575.62     35.05 o 
   4   1  16      923.68      870.13     30.19 o 
   5   1  16      132.86      153.75      5.42 o 
   6   1  16       14.18       11.98      1.37 o 
   7   1  16       16.13       15.46      1.81 o 
  -8   2  16       19.08       20.81      1.68 o 
  -7   2  16      132.17      150.39     10.28 o 
  -6   2  16        7.51       14.40      2.17 o 
  -5   2  16       24.16       25.62      1.87 o 
  -4   2  16       30.24       32.55      2.57 o 
  -3   2  16      321.18      294.24     14.76 o 
  -2   2  16        1.53        0.55      1.10 o 
  -1   2  16      142.88      133.60      6.28 o 
   0   2  16        0.01        0.40      0.61 o 
   1   2  16      118.62      118.49      5.13 o 
   2   2  16      206.88      232.93      9.05 o 
   3   2  16      240.80      245.90      9.30 o 
   4   2  16       35.95       38.46      2.45 o 
   5   2  16        4.46        4.38      1.72 o 
   6   2  16        0.23       -0.92      0.97 o 
   7   2  16       48.94       54.66      3.24 o 
  -7   3  16      196.31      182.68      5.90 o 
  -6   3  16       54.22       58.75      4.68 o 
  -5   3  16       30.78       29.98      2.38 o 
  -4   3  16       29.66       30.31      2.27 o 
  -3   3  16        7.96       10.80      1.44 o 
  -2   3  16      225.81      205.11      8.47 o 
  -1   3  16      223.84      195.10      7.34 o 
   0   3  16       96.20       95.09      4.09 o 
   1   3  16       56.66       59.28      8.85 o 
   2   3  16      328.53      363.77     23.44 o 
   3   3  16        8.02       11.14      2.40 o 
   4   3  16      128.24      141.63      9.12 o 
   5   3  16        4.52        5.88      1.59 o 
   6   3  16        4.09        2.07      1.38 o 
  -6   4  16       13.74       13.86      2.37 o 
  -5   4  16       24.75       27.31      5.85 o 
  -4   4  16        3.85        2.60      1.68 o 
  -3   4  16      422.59      425.78     23.11 o 
  -2   4  16        0.43        2.52      1.44 o 
  -1   4  16       74.91       97.35      5.55 o 
   0   4  16      374.53      334.25     15.02 o 
   1   4  16      153.82      142.06     10.74 o 
   2   4  16      608.38      594.47     28.14 o 
   3   4  16       65.64       70.32      5.22 o 
   4   4  16      145.06      138.10      8.28 o 
   5   4  16       96.36       98.67      6.69 o 
  -4   5  16       27.01       21.13      3.08 o 
  -3   5  16       10.32        6.86      2.14 o 
  -2   5  16       17.71       15.14      2.53 o 
  -1   5  16      183.50      167.82     14.34 o 
   0   5  16      301.64      276.06     29.49 o 
   1   5  16       55.76       55.43      5.14 o 
   2   5  16        0.34       -0.57      1.26 o 
   3   5  16      181.44      188.42     17.25 o 
  -8   1  17      120.96      123.02      6.27 o 
  -7   1  17       13.01       13.39      1.77 o 
  -6   1  17       66.71       69.64      3.46 o 
  -5   1  17      172.71      161.82      5.49 o 
  -4   1  17      149.12      140.79      4.85 o 
  -3   1  17      101.47      115.77      7.96 o 
  -2   1  17      814.67      819.58     25.99 o 
  -1   1  17        1.25        1.94      0.68 o 
   0   1  17       25.31       25.39      1.65 o 
   1   1  17     1408.47     1379.64     47.31 o 
   2   1  17      327.02      320.83     14.43 o 
   3   1  17       22.94       24.93      1.98 o 
   4   1  17      297.26      278.49     10.51 o 
   5   1  17       49.78       59.14      2.79 o 
   6   1  17      367.89      391.36     17.01 o 
   7   1  17       43.71       50.86      2.74 o 
  -8   2  17        1.10        1.92      1.08 o 
  -7   2  17      238.55      241.68     10.22 o 
  -6   2  17      468.37      499.45     15.20 o 
  -5   2  17        0.03       -0.19      0.83 o 
  -4   2  17        5.82        3.60      1.04 o 
  -3   2  17      724.96      614.07     34.64 o 
  -2   2  17      778.74      768.51     25.66 o 
  -1   2  17      346.47      320.65     13.65 o 
   0   2  17       89.97       89.90      3.92 o 
   1   2  17       52.96       47.20      2.76 o 
   2   2  17     4244.95     4195.90    127.19 o 
   3   2  17      261.31      247.57      9.38 o 
   4   2  17       27.72       29.12      2.13 o 
   5   2  17      700.69      677.83     23.98 o 
   6   2  17      110.65      111.96      6.60 o 
   7   2  17      457.17      515.42     23.40 o 
  -7   3  17       35.41       38.55      2.37 o 
  -6   3  17      241.08      238.73     10.28 o 
  -5   3  17        3.33        4.65      1.29 o 
  -4   3  17        4.95        7.66      1.31 o 
  -3   3  17      160.98      163.49      6.52 o 
  -2   3  17      730.67      712.52     28.76 o 
  -1   3  17        2.18        4.80      1.07 o 
   0   3  17      161.08      162.27      6.24 o 
   1   3  17     1186.16     1229.92     44.16 o 
   2   3  17       77.91       81.56      7.23 o 
   3   3  17       22.42       22.40      3.74 o 
   4   3  17       43.44       47.32      6.38 o 
   5   3  17      293.11      298.38     12.16 o 
   6   3  17      266.11      252.37     10.70 o 
  -6   4  17       10.12       10.93      2.15 o 
  -5   4  17        1.70        2.50      1.90 o 
  -4   4  17        2.89        2.16      3.00 o 
  -3   4  17       92.77       87.45      5.59 o 
  -2   4  17       64.48       65.13      4.51 o 
  -1   4  17        3.25        1.38      2.06 o 
   0   4  17       11.23       13.19      2.12 o 
   1   4  17       35.78       31.69      4.06 o 
   2   4  17       68.79       64.61      6.39 o 
   3   4  17        1.56        0.99      1.46 o 
   4   4  17       28.69       29.77      3.54 o 
   5   4  17      116.68      132.73     16.96 o 
  -3   5  17       21.84       24.54      3.60 o 
  -2   5  17       34.77       28.39      3.91 o 
  -1   5  17       57.05       49.46      4.02 o 
   0   5  17      174.96      178.63     15.36 o 
   1   5  17      191.12      175.03     14.82 o 
   2   5  17        1.38       -0.46      1.80 o 
  -8   0  18      206.49      198.26     10.65 o 
  -7   0  18      223.26      224.56     11.64 o 
  -6   0  18       41.46       47.00      3.63 o 
  -5   0  18     1819.31     1790.21    106.15 o 
  -4   0  18       73.13       73.47      5.81 o 
  -3   0  18      245.90      268.99     17.06 o 
  -2   0  18       12.09       14.33      1.38 o 
  -1   0  18      369.30      367.18     22.77 o 
   0   0  18     1088.02     1072.46     64.01 o 
   1   0  18     1365.74     1415.11     59.26 o 
   2   0  18      436.67      424.20     18.51 o 
   3   0  18     1128.42     1139.42     48.17 o 
   4   0  18     1583.51     1351.68     79.28 o 
   5   0  18        1.51        0.52      1.32 o 
   6   0  18      338.78      317.85     14.80 o 
   7   0  18       73.76       72.67      4.98 o 
  -8   1  18        7.80        7.87      1.65 o 
  -7   1  18        3.44        3.65      1.26 o 
  -6   1  18       69.21       72.89      6.92 o 
  -5   1  18       12.60       15.16      1.61 o 
  -4   1  18        4.08        3.58      0.93 o 
  -3   1  18      201.40      204.49      9.51 o 
  -2   1  18      258.02      259.14      9.48 o 
  -1   1  18      420.10      373.40     13.33 o 
   0   1  18      111.72      107.91      4.54 o 
   1   1  18       35.99       38.10      2.45 o 
   2   1  18        2.51        2.93      0.99 o 
   3   1  18        1.93        1.85      1.06 o 
   4   1  18       13.26       10.38      1.94 o 
   5   1  18        1.83        3.73      1.20 o 
   6   1  18      717.18      712.41     25.37 o 
   7   1  18      342.59      333.54     12.72 o 
  -8   2  18        0.10       -0.97      0.93 o 
  -7   2  18       64.70       66.36      3.18 o 
  -6   2  18      161.93      165.93      5.87 o 
  -5   2  18        0.64        0.59      0.86 o 
  -4   2  18        9.98       10.45      1.46 o 
  -3   2  18        0.79        1.06      0.85 o 
  -2   2  18      145.36      151.95      6.01 o 
  -1   2  18        0.23        0.28      0.73 o 
   0   2  18      486.57      506.48     17.46 o 
   1   2  18      340.52      344.31     13.15 o 
   2   2  18     1669.65     1685.16     57.74 o 
   3   2  18      303.15      320.28     11.87 o 
   4   2  18        9.69       11.58      1.46 o 
   5   2  18       15.32       19.04      1.83 o 
   6   2  18       44.13       42.75      3.93 o 
  -7   3  18        0.01       -0.22      0.98 o 
  -6   3  18        3.16        5.70      1.86 o 
  -5   3  18       30.27       31.15      2.47 o 
  -4   3  18       38.43       38.99      3.06 o 
  -3   3  18       27.94       30.36      3.00 o 
  -2   3  18      389.42      400.40     14.75 o 
  -1   3  18      180.90      172.79      7.68 o 
   0   3  18      299.91      302.67     11.01 o 
   1   3  18        1.15        1.17      0.75 o 
   2   3  18       10.73       11.70      2.82 o 
   3   3  18       10.48       15.77      3.26 o 
   4   3  18       71.24       75.30      7.05 o 
   5   3  18       93.47       92.11      8.86 o 
   6   3  18       29.55       36.00      4.37 o 
  -5   4  18       67.30       76.44      8.01 o 
  -4   4  18        2.03        2.94      1.90 o 
  -3   4  18       23.70       20.63      2.80 o 
  -2   4  18       16.21       22.59      2.77 o 
  -1   4  18      229.52      228.42     11.39 o 
   0   4  18      259.90      263.58     12.11 o 
   1   4  18      183.32      163.70     10.27 o 
   2   4  18       93.95       96.51      8.36 o 
   3   4  18      170.98      188.50     13.78 o 
   4   4  18      181.96      185.20     10.56 o 
  -3   5  18       27.40       29.83      6.49 o 
  -2   5  18      127.01      116.98      6.89 o 
  -1   5  18      203.70      211.58     13.06 o 
   0   5  18      385.49      414.20     28.11 o 
   1   5  18        6.05        2.67      2.03 o 
  -8   1  19       40.04       45.64      4.61 o 
  -7   1  19       19.24       22.30      2.49 o 
  -6   1  19       29.09       27.86      2.91 o 
  -5   1  19       66.11       65.18      3.46 o 
  -4   1  19        6.89        6.18      1.02 o 
  -3   1  19        8.91        7.25      1.23 o 
  -2   1  19      119.45      120.83      4.92 o 
  -1   1  19     1141.04     1121.59     38.59 o 
   0   1  19      335.81      353.18     12.79 o 
   1   1  19      682.11      661.52     23.21 o 
   2   1  19        0.07        0.87      0.92 o 
   3   1  19       50.25       55.18      3.12 o 
   4   1  19       26.62       18.71      1.88 o 
   5   1  19       12.98       14.45      1.80 o 
   6   1  19      126.23      121.32      5.58 o 
  -7   2  19       23.24       27.11      2.05 o 
  -6   2  19       41.08       38.01      2.48 o 
  -5   2  19      231.40      234.70      8.19 o 
  -4   2  19      335.03      334.64     22.82 o 
  -3   2  19       35.84       34.62      2.44 o 
  -2   2  19      301.72      288.47     11.33 o 
  -1   2  19       16.36       17.37      1.79 o 
   0   2  19      310.32      312.24     12.09 o 
   1   2  19      397.19      398.18     15.06 o 
   2   2  19      202.66      204.19      7.94 o 
   3   2  19      156.26      165.71      6.74 o 
   4   2  19      201.46      199.99      7.96 o 
   5   2  19      662.26      650.44     23.16 o 
   6   2  19       30.53       21.60      2.93 o 
  -6   3  19       95.64       95.74      4.12 o 
  -5   3  19      142.24      131.79      5.78 o 
  -4   3  19       40.12       33.74      2.44 o 
  -3   3  19      105.28      107.34      4.79 o 
  -2   3  19      103.69      110.53      5.94 o 
  -1   3  19      472.74      447.99     15.79 o 
   0   3  19      773.29      754.69     25.63 o 
   1   3  19       41.32       40.54      3.71 o 
   2   3  19      408.53      382.18     24.80 o 
   3   3  19       50.51       48.70      5.57 o 
   4   3  19       26.77       23.11      4.04 o 
   5   3  19      282.40      268.16     13.00 o 
  -5   4  19       65.14       63.63      5.02 o 
  -4   4  19      305.19      274.38     13.00 o 
  -3   4  19        0.40        1.89      1.57 o 
  -2   4  19       39.05       42.79      4.26 o 
  -1   4  19       44.37       40.31      5.04 o 
   0   4  19      471.31      504.06     41.60 o 
   1   4  19      396.84      404.93     22.25 o 
   2   4  19       46.87       50.48      5.78 o 
   3   4  19       33.95       33.65      4.92 o 
   4   4  19       60.90       58.27      6.38 o 
  -1   5  19       16.78       28.95      9.65 o 
   0   5  19      401.21      401.14     24.10 o 
  -8   0  20        2.01        2.53      1.78 o 
  -7   0  20      202.93      199.99     10.73 o 
  -6   0  20        2.94        3.00      1.25 o 
  -5   0  20        2.39        3.20      1.45 o 
  -4   0  20      602.80      616.84     37.63 o 
  -3   0  20      893.21      894.85     53.76 o 
  -2   0  20      102.28       93.46      7.03 o 
  -1   0  20      139.43      152.52     10.51 o 
   0   0  20     2026.54     1981.30    117.24 o 
   1   0  20      659.06      643.09     27.42 o 
   2   0  20       93.56       74.19      4.41 o 
   3   0  20        0.06        0.22      1.30 o 
   4   0  20     1198.62     1154.47     48.99 o 
   5   0  20       63.00       78.84      5.00 o 
   6   0  20     1597.95     1472.56     91.44 o 
  -7   1  20      176.89      172.10      8.15 o 
  -6   1  20       26.94       25.69      2.88 o 
  -5   1  20       12.37       10.92      1.46 o 
  -4   1  20       11.36       12.73      1.26 o 
  -3   1  20        0.98        0.39      0.86 o 
  -2   1  20        5.31        4.26      1.04 o 
  -1   1  20        3.60        3.65      1.67 o 
   0   1  20     2480.33     2441.73    125.68 o 
   1   1  20      805.94      812.51     28.34 o 
   2   1  20      273.69      261.53      9.89 o 
   3   1  20        0.16        3.55      1.13 o 
   4   1  20       35.30       39.35      2.74 o 
   5   1  20        0.16        0.88      1.14 o 
   6   1  20        0.02        1.71      1.26 o 
  -7   2  20      131.49      127.07      5.97 o 
  -6   2  20       21.28       20.80      1.84 o 
  -5   2  20       98.41       93.12      4.00 o 
  -4   2  20       27.48       20.30      2.01 o 
  -3   2  20       41.82       46.56      2.98 o 
  -2   2  20       33.72       34.82      2.67 o 
  -1   2  20       68.66       76.89      4.70 o 
   0   2  20        3.87        5.12      1.17 o 
   1   2  20       32.10       33.09      2.44 o 
   2   2  20      270.56      272.21     10.27 o 
   3   2  20       17.20       18.64      1.82 o 
   4   2  20       28.33       26.75      2.23 o 
   5   2  20       34.01       32.00      2.43 o 
   6   2  20        3.88        3.69      1.97 o 
  -6   3  20        2.30        2.27      1.12 o 
  -5   3  20        0.01        0.32      1.10 o 
  -4   3  20       29.63       28.66      3.14 o 
  -3   3  20       98.39       87.27      4.49 o 
  -2   3  20       40.16       46.97      3.76 o 
  -1   3  20       48.54       48.66      2.83 o 
   0   3  20       59.74       68.94      3.43 o 
   1   3  20        3.82        4.42      1.13 o 
   2   3  20       49.18       49.66      5.57 o 
   3   3  20        8.29        6.33      2.62 o 
   4   3  20       16.46       12.07      3.32 o 
   5   3  20        0.35        1.13      1.64 o 
  -4   4  20      148.38      167.98     10.49 o 
  -3   4  20      177.50      190.48      9.65 o 
  -2   4  20      279.14      254.97     12.05 o 
  -1   4  20        8.12       10.30      2.29 o 
   0   4  20       92.95      113.10      8.00 o 
   1   4  20       57.80       61.02      5.49 o 
   2   4  20       33.22       29.76      4.64 o 
   3   4  20      177.76      184.00     13.78 o 
  -7   1  21      196.31      190.76      8.90 o 
  -6   1  21       26.34       25.83      3.02 o 
  -5   1  21        3.36        3.49      1.08 o 
  -4   1  21      189.15      188.74      7.74 o 
  -3   1  21       38.85       37.45      2.39 o 
  -2   1  21       32.21       38.46      2.40 o 
  -1   1  21      688.88      679.30     23.75 o 
   0   1  21     1132.76     1135.24     42.72 o 
   1   1  21        4.65        5.42      1.14 o 
   2   1  21      475.53      455.27     16.45 o 
   3   1  21      316.61      360.58     13.36 o 
   4   1  21      153.40      163.05      6.86 o 
   5   1  21      116.18      132.98      5.95 o 
   6   1  21      188.03      185.85      7.86 o 
  -7   2  21       79.24       82.40      4.43 o 
  -6   2  21       81.48       80.54      3.63 o 
  -5   2  21       95.88       86.12      3.42 o 
  -4   2  21       18.78       21.17      2.06 o 
  -3   2  21      366.06      349.68     15.24 o 
  -2   2  21      196.96      197.66     10.30 o 
  -1   2  21      480.20      463.50     17.55 o 
   0   2  21      746.40      766.67     28.12 o 
   1   2  21      127.62      129.80      5.83 o 
   2   2  21      113.17       98.72      5.57 o 
   3   2  21        3.45        2.69      1.74 o 
   4   2  21        0.00        0.33      1.06 o 
   5   2  21       67.76       68.75      3.74 o 
  -6   3  21        9.55       11.94      1.65 o 
  -5   3  21       53.72       58.04      3.77 o 
  -4   3  21      588.67      549.56     20.79 o 
  -3   3  21        2.37        6.51      1.39 o 
  -2   3  21       26.66       27.55      2.41 o 
  -1   3  21        1.44        2.47      1.00 o 
   0   3  21        1.43        2.17      0.96 o 
   1   3  21       13.78       17.80      3.10 o 
   2   3  21       65.98       69.85      6.89 o 
   3   3  21      847.54      853.17     52.63 o 
   4   3  21       59.82       56.86      6.38 o 
  -4   4  21       38.69       35.98      7.12 o 
  -3   4  21        1.03        1.27      1.71 o 
  -2   4  21       68.22       65.85      5.34 o 
  -1   4  21      290.56      285.87     16.28 o 
   0   4  21      115.23      109.28      7.86 o 
   1   4  21        4.20        5.30      2.76 o 
   2   4  21       37.07       34.14      5.07 o 
  -7   0  22      150.64      157.49     10.37 o 
  -6   0  22       33.23       36.35      3.47 o 
  -5   0  22       33.37       36.85      4.12 o 
  -4   0  22        8.87       10.95      2.31 o 
  -3   0  22      122.81      121.78      8.92 o 
  -2   0  22      179.69      178.16     12.15 o 
  -1   0  22     1432.39     1408.99     83.95 o 
   0   0  22      101.78       96.90      7.54 o 
   1   0  22        4.70        5.56      1.95 o 
   2   0  22      431.47      400.02     25.41 o 
   3   0  22       10.47        5.08      1.51 o 
   4   0  22      219.62      236.04     11.23 o 
   5   0  22       15.23       14.18      3.86 o 
  -7   1  22        8.88        6.73      1.60 o 
  -6   1  22        0.23       -0.71      1.02 o 
  -5   1  22       81.18       78.66      4.14 o 
  -4   1  22       94.95       98.71      4.64 o 
  -3   1  22       37.14       34.75      2.89 o 
  -2   1  22     1456.66     1492.12     62.62 o 
  -1   1  22       16.15       20.72      1.74 o 
   0   1  22      318.68      317.31     11.68 o 
   1   1  22      374.24      388.03     14.14 o 
   2   1  22       15.80       11.29      1.50 o 
   3   1  22      119.03      120.09      5.37 o 
   4   1  22      848.45      756.39     26.83 o 
   5   1  22      560.49      535.14     19.45 o 
  -6   2  22       18.46       19.47      2.09 o 
  -5   2  22        4.31        3.09      1.00 o 
  -4   2  22        0.06        1.04      0.94 o 
  -3   2  22        1.69        2.77      1.06 o 
  -2   2  22      170.99      182.18      7.74 o 
  -1   2  22      129.31      139.75      8.62 o 
   0   2  22      195.14      212.10      8.74 o 
   1   2  22      105.09      108.88      5.16 o 
   2   2  22        1.72        0.98      1.19 o 
   3   2  22      115.40      112.06      5.11 o 
   4   2  22       92.29       82.29      4.19 o 
   5   2  22        9.88       12.21      1.68 o 
  -5   3  22        2.96        2.10      1.11 o 
  -4   3  22      102.50      106.63      5.29 o 
  -3   3  22      131.05      129.14      6.04 o 
  -2   3  22       23.52       21.60      2.16 o 
  -1   3  22        6.56        8.00      1.55 o 
   0   3  22       74.74       77.98      4.08 o 
   1   3  22        1.11        1.01      2.38 o 
   2   3  22       41.91       43.98      5.58 o 
   3   3  22       74.05       67.68      6.97 o 
   4   3  22       51.44       50.63      6.07 o 
  -3   4  22        0.41        2.49      1.88 o 
  -2   4  22       62.34       57.44      5.01 o 
  -1   4  22       54.83       44.38      4.25 o 
   0   4  22      280.04      271.88     18.92 o 
   1   4  22      110.34      107.65      9.42 o 
  -6   1  23        0.12       -0.38      1.10 o 
  -5   1  23       77.19       78.24      3.86 o 
  -4   1  23        2.12        2.99      1.11 o 
  -3   1  23      150.64      146.80      7.28 o 
  -2   1  23      149.24      158.82      7.72 o 
  -1   1  23      293.57      282.15     10.42 o 
   0   1  23      112.43      111.39      4.83 o 
   1   1  23       20.39       22.73      1.97 o 
   2   1  23        4.71        6.23      1.28 o 
   3   1  23      151.61      156.10      6.61 o 
   4   1  23      328.22      348.17     13.15 o 
   5   1  23      115.01      111.67      5.34 o 
  -6   2  23       53.46       52.94      3.38 o 
  -5   2  23        2.36        0.95      0.94 o 
  -4   2  23      181.66      179.20      6.56 o 
  -3   2  23      278.29      274.79     11.03 o 
  -2   2  23      262.80      262.04     10.56 o 
  -1   2  23       30.78       32.60      2.51 o 
   0   2  23      102.74      101.88      4.99 o 
   1   2  23      202.77      227.04      9.30 o 
   2   2  23       18.72       18.96      2.39 o 
   3   2  23      335.36      344.99     12.95 o 
   4   2  23       44.86       35.00      2.67 o 
  -4   3  23       22.04       20.65      2.24 o 
  -3   3  23      138.61      144.29      7.32 o 
  -2   3  23       40.89       42.38      3.02 o 
  -1   3  23       90.09      102.08      5.07 o 
   0   3  23      389.08      383.24     14.87 o 
   1   3  23       95.75      100.31      5.63 o 
   2   3  23      111.27      104.63      9.11 o 
   3   3  23       17.18       21.39      4.34 o 
  -1   4  23      117.91      116.91      7.56 o 
  -6   0  24      162.48      164.29      9.27 o 
  -5   0  24      133.21      137.70     10.19 o 
  -4   0  24      200.10      209.07     14.23 o 
  -3   0  24      171.56      169.70     11.96 o 
  -2   0  24     4420.74     4458.13    262.21 o 
  -1   0  24     1552.11     1498.07     89.37 o 
   0   0  24       10.74       14.20      2.72 o 
   1   0  24      377.50      369.95     23.69 o 
   2   0  24      527.24      531.95     33.28 o 
   3   0  24      147.53      170.82     12.42 o 
   4   0  24      414.15      439.52     28.26 o 
  -6   1  24       50.05       46.71      4.03 o 
  -5   1  24       14.31       19.52      2.77 o 
  -4   1  24        9.65       11.14      1.51 o 
  -3   1  24      313.36      293.17     13.23 o 
  -2   1  24       86.95      106.09      8.24 o 
  -1   1  24       17.97       18.11      1.64 o 
   0   1  24        1.83        0.55      0.89 o 
   1   1  24       12.00       11.91      1.53 o 
   2   1  24      801.54      773.27     27.26 o 
   3   1  24      140.59      155.10      6.60 o 
   4   1  24      105.52      100.34      4.92 o 
  -5   2  24       20.57       18.65      2.08 o 
  -4   2  24       61.15       58.78      4.29 o 
  -3   2  24       54.11       54.75      3.40 o 
  -2   2  24       20.87       17.31      1.95 o 
  -1   2  24      130.28      136.50      6.21 o 
   0   2  24       39.83       34.82      2.67 o 
   1   2  24       73.64       75.26      4.10 o 
   2   2  24        0.17        0.71      1.26 o 
   3   2  24      155.86      162.64      6.90 o 
  -4   3  24        5.48        4.73      1.45 o 
  -3   3  24       32.22       32.73      2.70 o 
  -2   3  24       28.34       33.33      2.69 o 
  -1   3  24        4.71        4.12      1.28 o 
   0   3  24       51.49       47.49      3.11 o 
   1   3  24      151.83      141.46      7.37 o 
   2   3  24       24.64       24.03      4.39 o 
  -5   1  25       96.24       85.79      5.85 o 
  -4   1  25      126.42      135.40      5.94 o 
  -3   1  25      280.63      267.73     12.17 o 
  -2   1  25      306.96      324.34     14.79 o 
  -1   1  25       80.45       84.52      4.91 o 
   0   1  25       27.05       28.26      2.11 o 
   1   1  25       60.79       63.62      3.45 o 
   2   1  25       91.28       92.96      4.49 o 
   3   1  25      218.66      220.02      8.80 o 
  -4   2  25      122.59      123.15      4.90 o 
  -3   2  25      208.67      218.15      9.07 o 
  -2   2  25       95.32       90.94      4.65 o 
  -1   2  25      175.43      181.78      7.86 o 
   0   2  25      387.25      418.89     22.99 o 
   1   2  25      162.39      173.47      8.82 o 
   2   2  25       65.77       62.55      4.42 o 
   3   2  25        7.26       12.59      1.78 o 
  -2   3  25       11.84       12.85      1.84 o 
  -1   3  25       17.12       15.89      1.96 o 
   0   3  25        5.78        5.38      1.56 o 
   1   3  25       84.47       83.46      5.08 o 
  -5   0  26      117.39      116.74      9.14 o 
  -4   0  26      356.86      397.61     25.42 o 
  -3   0  26       31.55       24.60      3.58 o 
  -2   0  26       24.46       25.40      3.68 o 
  -1   0  26       71.74       74.17      6.43 o 
   0   0  26      266.82      287.00     18.92 o 
   1   0  26      443.35      472.82     29.92 o 
   2   0  26      190.71      160.31     11.80 o 
   3   0  26      231.50      210.97     14.94 o 
  -4   1  26      861.56      892.72     41.41 o 
  -3   1  26      139.07      148.77      7.30 o 
  -2   1  26       47.48       47.19      3.41 o 
  -1   1  26        0.76        0.00      0.94 o 
   0   1  26      102.90      104.53      5.86 o 
   1   1  26      164.17      154.91      6.45 o 
   2   1  26        6.82        4.00      1.28 o 
   3   1  26      412.61      458.94     16.84 o 
  -3   2  26       86.94       86.99      4.52 o 
  -2   2  26        0.00        0.22      1.00 o 
  -1   2  26        1.73        0.90      1.13 o 
   0   2  26       66.62       75.70      4.21 o 
   1   2  26        6.90        8.24      1.91 o 
   2   2  26      107.57      108.24      5.10 o 
  -3   1  27      164.97      173.01     12.50 o 
  -2   1  27      104.09      106.06      4.66 o 
  -1   1  27       25.36       33.53      4.06 o 
   0   1  27       20.61       22.03      2.51 o 
   1   1  27      181.64      185.65     13.30 o 
   2   1  27      120.61      136.67      7.44 o 
  -2   2  27       68.62       75.25      4.19 o 
  -1   2  27        8.30       10.24      1.66 o 
   0   2  27      104.40      108.19      5.36 o 
  -3   0  28      138.80      142.08     10.59 o 
  -2   0  28       25.21       20.41      3.35 o 
  -1   0  28      154.12      144.90     10.76 o 
   0   0  28       44.54       47.58      5.10 o 
   1   0  28        1.23        2.37      1.87 o 
  -2   1  28       17.97       17.89      1.73 o 
  -1   1  28      271.76      286.35     13.45 o 
   0   1  28      282.01      288.09     13.58 o 
                                                 
